# Supplementary material for: Triglyceride-glucose index, plasma metabolome and aortic stenosis: a Mendelian randomization analysis
Source: J Cardiothorac Surg. 2026 Apr 6;21:246. doi: 10.1186/s13019-026-03976-3 (PMC13192057; doi:10.1186/s13019-026-03976-3)
Supplement: Supplementary file 1 — Supplementary Material 1 [file 13019_2026_3976_MOESM1_ESM.xlsx]

## Sheet: Overview of Supplementary Table
Table	Note
Supplementary Table 1	Detailed information for data used in the present study
Supplementary Table 2	MR estimates of the TyG index on AS
Supplementary Table 3	Pleiotropy test, heterogeneity test, and directionality test for the causal association between TyG index and AS
Supplementary Table 4	Leave-one-out sensitivity analyses for the causal association between TyG index and AS
Supplementary Table 5	MR estimates of the metabolites on AS
Supplementary Table 6	Robust MR methods results of the metabolites on AS
Supplementary Table 7	Heterogeneity test for the causal association between metabolites and AS
Supplementary Table 8	Pleiotropy test for the causal association between metabolites and AS
Supplementary Table 9	Leave-one-out sensitivity analyses for the causal association between metabolites and AS
Supplementary Table 10	Directionality test for the causal association between metabolites and AS
Supplementary Table 11	MR estimates of the TyG index on metabolites
Supplementary Table 12	Robust MR methods results of the TyG index on metabolites
Supplementary Table 13	Heterogeneity test for the causal association between the TyG index on metabolites
Supplementary Table 14	Pleiotropy test for the causal association between the TyG index on metabolites
Supplementary Table 15	Leave-one-out sensitivity analyses for the causal association between the TyG index on metabolites
Supplementary Table 16	Directionality test for the causal association between the TyG index on metabolites
Supplementary Table 17	The mediation effect of the TyG index on AS via metabolites
Supplementary Table 1 8	Power calculations
Supplementary Table 1 9	MR estimates of the AS on significant metabolites
Supplementary Table 2 0	Heterogeneity and Pleiotropy test for the association between AS and significant metabolites
Supplementary Table 2 1	MR estimates of metabolites on AS using a relaxed significance threshold
Supplementary Table 2 2	Heterogeneity and Pleiotropy test for the association between significant metabolites on AS
Supplementary Table 2 3	Harmonised data of the associations between significant metabolites and AS, including nearest genes
Supplementary Table 2 4	Sensitivity analyses: robust MR results for metabolites and AS after exclusion of FADS locus SNPs
Supplementary Table 2 5	Heterogeneity and Pleiotropy test for metabolites and AS after exclusion of FADS locus SNPs
Supplementary Table 2 6	Harmonised data of the associations between significant TyG index and AS, including nearest genes
Supplementary Table 2 7	Sensitivity analyses: robust MR results for TyG index and AS after exclusion of FADS locus SNPs
Supplementary Table 2 8	Heterogeneity and Pleiotropy test for TyG index and AS after exclusion of FADS locus SNPs
Supplementary Table 2 9	Significant metabolites pathway

## Sheet: ST1
Supplementary Table 1 Detailed information for data used in the present study
Phenotype	Consortium or cohort study	Ancestry	Sample size	Year of publication/ release	PMID
TyG index	UK Biobank	European	273368	2021	33553250
Metabolites	CLSA study	European	8299	2023	36635386
Aortic Stenosis	Fenland study	European	500348	2023	36829046

## Sheet: ST2
Supplementary Table 2 MR estimates of the TyG index on AS
exposure	outcome	method	nsnp	b	se	pval
TYG	Finngen_CAVS	MR Egger	76	0.666374	0.196306	0.000687385
TYG	Finngen_CAVS	Weighted median	76	0.61192	0.170071	0.000320643
TYG	Finngen_CAVS	Inverse variance weighted	76	0.556384	0.108132	2.66934e-07
TYG	Finngen_CAVS	Contamination mixture method	76	0.9	0.25	0.000101555
TYG	Finngen_CAVS	Robust Adjusted Profile Score method	76	0.561265	0.102706	4.63538e-08
TYG	Finngen_CAVS	MR-PRESSO	76	0.556384	0.108132	2.07138e-06

## Sheet: ST3
Supplementary Table 3 Pleiotropy test, heterogeneity test, and directionality test for the causal association between TyG index and AS
Heterogeneity test
outcome	exposure	method	Q	Q_df	Q_pval
Finngen_CAVS	TYG	MR Egger	84.1464	74	0.196848
Finngen_CAVS	TYG	Inverse variance weighted	84.6606	75	0.208637
Pleiotropy test
outcome	exposure	egger_intercept	se	pval
Finngen_CAVS	TYG	-0.00248839	0.00370075	0.503422
Directionality test
exposure	outcome	snp_r2.exposure	snp_r2.outcome	correct_causal_direction	steiger_pval
TYG	Finngen_CAVS	0.0351942	0.000228932	TRUE	0
SNP	outcome	exposure	F	steiger_dir	steiger_pval
rs10260148	Finngen_CAVS	TYG indx	94.1399	TRUE	6.71579e-15
rs10783828	Finngen_CAVS	TYG indx	37.5249	TRUE	8.09336e-06
rs10786069	Finngen_CAVS	TYG indx	90.2998	TRUE	1.97645e-13
rs10811661	Finngen_CAVS	TYG indx	29.9076	TRUE	0.00022999
rs10832027	Finngen_CAVS	TYG indx	68.3594	TRUE	9.11224e-09
rs10861679	Finngen_CAVS	TYG indx	38.5491	TRUE	2.26063e-05
rs10889332	Finngen_CAVS	TYG indx	739.385	TRUE	2.88435e-103
rs11075253	Finngen_CAVS	TYG indx	88.3052	TRUE	1.21641e-12
rs11134475	Finngen_CAVS	TYG indx	141.705	TRUE	6.54486e-20
rs11216236	Finngen_CAVS	TYG indx	49.2903	TRUE	6.6945e-08
rs113344423	Finngen_CAVS	TYG indx	49.8085	TRUE	3.84393e-07
rs11651957	Finngen_CAVS	TYG indx	40.3367	TRUE	4.07468e-05
rs12173130	Finngen_CAVS	TYG indx	30.118	TRUE	4.75188e-05
rs12446515	Finngen_CAVS	TYG indx	161.771	TRUE	8.27498e-23
rs12610709	Finngen_CAVS	TYG indx	58.3116	TRUE	7.33947e-09
rs12885801	Finngen_CAVS	TYG indx	31.3922	TRUE	0.000585763
rs12934528	Finngen_CAVS	TYG indx	47.6333	TRUE	8.49962e-06
rs13074711	Finngen_CAVS	TYG indx	30.2189	TRUE	9.6658e-05
rs13108218	Finngen_CAVS	TYG indx	118.259	TRUE	1.01405e-15
rs139974673	Finngen_CAVS	TYG indx	262.45	TRUE	1.70598e-35
rs1585705	Finngen_CAVS	TYG indx	34.3361	TRUE	3.28011e-06
rs17145750	Finngen_CAVS	TYG indx	911.953	TRUE	4.31513e-129
rs1716407	Finngen_CAVS	TYG indx	115.965	TRUE	1.40179e-14
rs17321515	Finngen_CAVS	TYG indx	1024.69	TRUE	1.38622e-129
rs17656269	Finngen_CAVS	TYG indx	35.4245	TRUE	2.18051e-05
rs17694506	Finngen_CAVS	TYG indx	40.2923	TRUE	2.94769e-05
rs1801689	Finngen_CAVS	TYG indx	51.6116	TRUE	5.92937e-07
rs185139895	Finngen_CAVS	TYG indx	37.615	TRUE	1.98547e-06
rs2035816	Finngen_CAVS	TYG indx	40.9791	TRUE	1.00753e-05
rs2081687	Finngen_CAVS	TYG indx	64.5116	TRUE	9.99734e-08
rs2244278	Finngen_CAVS	TYG indx	39.9399	TRUE	7.33971e-05
rs2277844	Finngen_CAVS	TYG indx	43.0194	TRUE	1.15839e-05
rs2302883	Finngen_CAVS	TYG indx	29.8344	TRUE	1.34723e-05
rs2745400	Finngen_CAVS	TYG indx	36.2273	TRUE	1.93588e-05
rs2925979	Finngen_CAVS	TYG indx	106.185	TRUE	4.22181e-13
rs2943645	Finngen_CAVS	TYG indx	213.557	TRUE	4.05792e-25
rs3025053	Finngen_CAVS	TYG indx	40.1166	TRUE	1.58124e-06
rs3120619	Finngen_CAVS	TYG indx	43.407	TRUE	9.94106e-06
rs34820917	Finngen_CAVS	TYG indx	30.7314	TRUE	2.54495e-05
rs35750610	Finngen_CAVS	TYG indx	62.2131	TRUE	9.40613e-08
rs3750571	Finngen_CAVS	TYG indx	42.7368	TRUE	2.30753e-07
rs3808976	Finngen_CAVS	TYG indx	33.3173	TRUE	0.000131556
rs38205	Finngen_CAVS	TYG indx	30.2161	TRUE	3.33536e-05
rs390802	Finngen_CAVS	TYG indx	75.5239	TRUE	2.70185e-10
rs3936511	Finngen_CAVS	TYG indx	153.119	TRUE	3.09121e-22
rs4715317	Finngen_CAVS	TYG indx	45.8145	TRUE	3.21373e-05
rs4722551	Finngen_CAVS	TYG indx	97.5812	TRUE	2.18333e-14
rs4804413	Finngen_CAVS	TYG indx	46.889	TRUE	4.45958e-07
rs483082	Finngen_CAVS	TYG indx	763.461	TRUE	2.03807e-108
rs4921914	Finngen_CAVS	TYG indx	137.265	TRUE	6.37807e-17
rs55697600	Finngen_CAVS	TYG indx	94.873	TRUE	2.64901e-12
rs58542926	Finngen_CAVS	TYG indx	407.833	TRUE	1.18756e-55
rs6066138	Finngen_CAVS	TYG indx	31.1717	TRUE	0.000148017
rs6073958	Finngen_CAVS	TYG indx	252.685	TRUE	2.07533e-30
rs6090040	Finngen_CAVS	TYG indx	41.2626	TRUE	9.75263e-07
rs61737373	Finngen_CAVS	TYG indx	95.4043	TRUE	1.41861e-11
rs632057	Finngen_CAVS	TYG indx	116.977	TRUE	1.03026e-15
rs6437249	Finngen_CAVS	TYG indx	31.546	TRUE	9.83365e-06
rs6448429	Finngen_CAVS	TYG indx	45.5497	TRUE	1.70066e-06
rs6547692	Finngen_CAVS	TYG indx	733.931	TRUE	5.26362e-87
rs6710938	Finngen_CAVS	TYG indx	30.8709	TRUE	8.9871e-06
rs6923241	Finngen_CAVS	TYG indx	49.8441	TRUE	1.52884e-07
rs71352934	Finngen_CAVS	TYG indx	35.5401	TRUE	1.95729e-06
rs7140110	Finngen_CAVS	TYG indx	90.7946	TRUE	7.46283e-14
rs71603401	Finngen_CAVS	TYG indx	37.0581	TRUE	2.41672e-06
rs7175132	Finngen_CAVS	TYG indx	32.9543	TRUE	3.48669e-05
rs72801474	Finngen_CAVS	TYG indx	38.7273	TRUE	7.19594e-06
rs72836561	Finngen_CAVS	TYG indx	306.086	TRUE	1.60339e-39
rs72904790	Finngen_CAVS	TYG indx	32.4835	TRUE	0.000388971
rs78025076	Finngen_CAVS	TYG indx	31.5384	TRUE	5.90493e-05
rs79953491	Finngen_CAVS	TYG indx	126.448	TRUE	1.39793e-17
rs8028620	Finngen_CAVS	TYG indx	42.6596	TRUE	2.01284e-07
rs8092347	Finngen_CAVS	TYG indx	33.1154	TRUE	2.98828e-05
rs852424	Finngen_CAVS	TYG indx	33.9891	TRUE	0.000128664
rs878521	Finngen_CAVS	TYG indx	188.124	TRUE	4.84292e-25
rs9891030	Finngen_CAVS	TYG indx	38.8694	TRUE	1.28048e-06

## Sheet: ST4
Supplementary Table 4 leave-one-out sensitivity analyses for the causal association between TyG index and AS
exposure	outcome	samplesize	SNP	b	se	p
TYG	Finngen_CAVS	500348	rs10260148	0.562699	0.109227	2.5822e-07
TYG	Finngen_CAVS	500348	rs10783828	0.564509	0.108251	1.83982e-07
TYG	Finngen_CAVS	500348	rs10786069	0.567121	0.108708	1.81899e-07
TYG	Finngen_CAVS	500348	rs10811661	0.564531	0.107566	1.53561e-07
TYG	Finngen_CAVS	500348	rs10832027	0.546697	0.108685	4.9024e-07
TYG	Finngen_CAVS	500348	rs10861679	0.550549	0.108493	3.88477e-07
TYG	Finngen_CAVS	500348	rs10889332	0.584551	0.112184	1.8819e-07
TYG	Finngen_CAVS	500348	rs11075253	0.569451	0.108283	1.44897e-07
TYG	Finngen_CAVS	500348	rs11134475	0.55556	0.109685	4.08284e-07
TYG	Finngen_CAVS	500348	rs11216236	0.560583	0.108696	2.50473e-07
TYG	Finngen_CAVS	500348	rs113344423	0.551621	0.109173	4.35503e-07
TYG	Finngen_CAVS	500348	rs11651957	0.546469	0.10812	4.31995e-07
TYG	Finngen_CAVS	500348	rs12173130	0.5621	0.108521	2.22287e-07
TYG	Finngen_CAVS	500348	rs12446515	0.556935	0.109782	3.91415e-07
TYG	Finngen_CAVS	500348	rs12610709	0.55496	0.109163	3.70042e-07
TYG	Finngen_CAVS	500348	rs12885801	0.547377	0.107657	3.68638e-07
TYG	Finngen_CAVS	500348	rs12934528	0.546729	0.107605	3.75644e-07
TYG	Finngen_CAVS	500348	rs13074711	0.564246	0.108107	1.79558e-07
TYG	Finngen_CAVS	500348	rs13108218	0.549483	0.109315	4.99228e-07
TYG	Finngen_CAVS	500348	rs139974673	0.551833	0.10899	4.12366e-07
TYG	Finngen_CAVS	500348	rs1585705	0.559334	0.108953	2.84067e-07
TYG	Finngen_CAVS	500348	rs17145750	0.620196	0.111828	2.92317e-08
TYG	Finngen_CAVS	500348	rs1716407	0.544648	0.108929	5.73177e-07
TYG	Finngen_CAVS	500348	rs17321515	0.529694	0.115293	4.34118e-06
TYG	Finngen_CAVS	500348	rs17656269	0.56482	0.10805	1.71936e-07
TYG	Finngen_CAVS	500348	rs17694506	0.548275	0.108168	4.00472e-07
TYG	Finngen_CAVS	500348	rs1801689	0.563479	0.107384	1.5432e-07
TYG	Finngen_CAVS	500348	rs185139895	0.556247	0.108994	3.33449e-07
TYG	Finngen_CAVS	500348	rs2035816	0.562599	0.107572	1.69543e-07
TYG	Finngen_CAVS	500348	rs2081687	0.543598	0.107946	4.75815e-07
TYG	Finngen_CAVS	500348	rs2244278	0.546947	0.10748	3.60303e-07
TYG	Finngen_CAVS	500348	rs2277844	0.569526	0.106827	9.75113e-08
TYG	Finngen_CAVS	500348	rs2302883	0.558002	0.108916	3.00327e-07
TYG	Finngen_CAVS	500348	rs2745400	0.564703	0.107979	1.69753e-07
TYG	Finngen_CAVS	500348	rs2925979	0.543353	0.108684	5.75089e-07
TYG	Finngen_CAVS	500348	rs2943645	0.532076	0.108677	9.78443e-07
TYG	Finngen_CAVS	500348	rs3025053	0.555535	0.1091	3.54326e-07
TYG	Finngen_CAVS	500348	rs3120619	0.54876	0.108299	4.03968e-07
TYG	Finngen_CAVS	500348	rs34820917	0.561616	0.108707	2.38745e-07
TYG	Finngen_CAVS	500348	rs35750610	0.546347	0.108139	4.36643e-07
TYG	Finngen_CAVS	500348	rs3750571	0.557895	0.10907	3.13732e-07
TYG	Finngen_CAVS	500348	rs3808976	0.568496	0.107117	1.11301e-07
TYG	Finngen_CAVS	500348	rs38205	0.555562	0.109032	3.47979e-07
TYG	Finngen_CAVS	500348	rs390802	0.550971	0.108778	4.08169e-07
TYG	Finngen_CAVS	500348	rs3936511	0.568589	0.108849	1.75427e-07
TYG	Finngen_CAVS	500348	rs4715317	0.54326	0.107111	3.93817e-07
TYG	Finngen_CAVS	500348	rs4722551	0.557913	0.1096	3.57176e-07
TYG	Finngen_CAVS	500348	rs4804413	0.553604	0.109045	3.83739e-07
TYG	Finngen_CAVS	500348	rs483082	0.601557	0.112162	8.17302e-08
TYG	Finngen_CAVS	500348	rs4921914	0.541881	0.109025	6.68692e-07
TYG	Finngen_CAVS	500348	rs55697600	0.547517	0.108927	4.99585e-07
TYG	Finngen_CAVS	500348	rs58542926	0.560384	0.110979	4.43032e-07
TYG	Finngen_CAVS	500348	rs6066138	0.551573	0.108522	3.72322e-07
TYG	Finngen_CAVS	500348	rs6073958	0.533779	0.109112	9.98075e-07
TYG	Finngen_CAVS	500348	rs6090040	0.562142	0.108672	2.30598e-07
TYG	Finngen_CAVS	500348	rs61737373	0.541451	0.108778	6.43906e-07
TYG	Finngen_CAVS	500348	rs632057	0.550425	0.109456	4.93785e-07
TYG	Finngen_CAVS	500348	rs6437249	0.559142	0.108893	2.82484e-07
TYG	Finngen_CAVS	500348	rs6448429	0.56661	0.10774	1.44802e-07
TYG	Finngen_CAVS	500348	rs6547692	0.499213	0.111049	6.94348e-06
TYG	Finngen_CAVS	500348	rs6710938	0.557914	0.108991	3.07349e-07
TYG	Finngen_CAVS	500348	rs6923241	0.554055	0.109152	3.85451e-07
TYG	Finngen_CAVS	500348	rs71352934	0.55903	0.109086	2.98062e-07
TYG	Finngen_CAVS	500348	rs7140110	0.558737	0.109359	3.23521e-07
TYG	Finngen_CAVS	500348	rs71603401	0.556268	0.109004	3.33991e-07
TYG	Finngen_CAVS	500348	rs7175132	0.563545	0.108225	1.91732e-07
TYG	Finngen_CAVS	500348	rs72801474	0.562604	0.108144	1.96771e-07
TYG	Finngen_CAVS	500348	rs72836561	0.546196	0.110591	7.8577e-07
TYG	Finngen_CAVS	500348	rs72904790	0.549003	0.10758	3.33938e-07
TYG	Finngen_CAVS	500348	rs78025076	0.560704	0.108222	2.20656e-07
TYG	Finngen_CAVS	500348	rs79953491	0.572624	0.108131	1.1858e-07
TYG	Finngen_CAVS	500348	rs8028620	0.558412	0.109068	3.05766e-07
TYG	Finngen_CAVS	500348	rs8092347	0.563389	0.108283	1.96147e-07
TYG	Finngen_CAVS	500348	rs852424	0.568003	0.106982	1.10023e-07
TYG	Finngen_CAVS	500348	rs878521	0.550432	0.10976	5.30745e-07
TYG	Finngen_CAVS	500348	rs9891030	0.55668	0.109063	3.32204e-07
TYG	Finngen_CAVS	500348	All	0.556384	0.108132	2.66934e-07

## Sheet: ST5
Supplementary Table 5 MR estimates of the metabolites on AS
id.exposure	id.outcome	exposure	method	nsnp	b	se	pval	fdr
X100001551	Finngen_CAVS	1-arachidonoyl-GPC (20:4n6)*	Inverse variance weighted	5	0.181096	0.0226489	1.28763e-15	3.4251e-13
X100000616	Finngen_CAVS	1-stearoyl-2-arachidonoyl-GPI (18:0/20:4)	Inverse variance weighted	5	0.301043	0.0469328	1.41431e-10	1.88103e-08
X100001869	Finngen_CAVS	1-stearoyl-2-arachidonoyl-GPC (18:0/20:4)	Inverse variance weighted	4	0.146582	0.0278566	1.42462e-07	1.26317e-05
X100008977	Finngen_CAVS	1-stearoyl-2-arachidonoyl-GPE (18:0/20:4)	Inverse variance weighted	5	0.122647	0.0261679	2.77328e-06	0.000184423
X100008990	Finngen_CAVS	1-palmitoyl-2-arachidonoyl-GPE (16:0/20:4)*	Inverse variance weighted	5	0.10484	0.0241309	1.39499e-05	0.000738976
X100009219	Finngen_CAVS	1-oleoyl-2-arachidonoyl-GPE (18:1/20:4)*	Inverse variance weighted	5	0.111112	0.0258076	1.66686e-05	0.000738976
X100008992	Finngen_CAVS	1-stearoyl-2-docosahexaenoyl-GPE (18:0/22:6)*	Inverse variance weighted	5	0.150684	0.0360971	2.98758e-05	0.00113528
X100001567	Finngen_CAVS	1-palmitoyl-GPE (16:0)	Inverse variance weighted	4	0.208076	0.0509052	4.36e-05	0.0014497
X100001461	Finngen_CAVS	1-stearoyl-GPE (18:0)	Inverse variance weighted	5	0.162146	0.0419696	0.000111807	0.00297408
X1537	Finngen_CAVS	1-palmitoyl-2-linoleoyl-GPC (16:0/18:2)	Inverse variance weighted	4	-0.285746	0.0735477	0.000102254	0.00297408
X100010923	Finngen_CAVS	linoleoyl-arachidonoyl-glycerol (18:2/20:4) [2]*	Inverse variance weighted	4	0.239589	0.0627671	0.000135026	0.00326518
X100008991	Finngen_CAVS	1-palmitoyl-2-docosahexaenoyl-GPE (16:0/22:6)*	Inverse variance weighted	5	0.113156	0.0299851	0.00016082	0.00356483
X100002990	Finngen_CAVS	oleoyl-linoleoyl-glycerol (18:1/18:2) [2]	Inverse variance weighted	4	0.178671	0.0533866	0.000817703	0.0167315
X1526	Finngen_CAVS	1-palmitoyl-2-oleoyl-GPE (16:0/18:1)	Inverse variance weighted	4	0.11132	0.0336065	0.000924793	0.0175711
X100000963	Finngen_CAVS	homocitrulline	Inverse variance weighted	4	-0.12168	0.0402716	0.0025154	0.0446064
X100009131	Finngen_CAVS	1-linoleoyl-2-arachidonoyl-GPC (18:2/20:4n6)*	Inverse variance weighted	4	0.214868	0.0758453	0.00461173	0.0766699
X100006293	Finngen_CAVS	sphingomyelin (d18:1/20:2, d18:2/20:1, d16:1/22:2)*	Inverse variance weighted	4	-0.328873	0.120565	0.00637638	0.0942287
X999924328	Finngen_CAVS	X-24328	Inverse variance weighted	7	0.151731	0.0554537	0.00621582	0.0942287
X1022	Finngen_CAVS	picolinate	Inverse variance weighted	4	0.129674	0.0511608	0.0112566	0.149712
X358	Finngen_CAVS	hypotaurine	Inverse variance weighted	4	-0.172716	0.0677957	0.0108468	0.149712
X100001870	Finngen_CAVS	1-palmitoyl-2-linoleoyl-GPE (16:0/18:2)	Inverse variance weighted	3	-0.201798	0.0803119	0.0119818	0.15177
X100020487	Finngen_CAVS	N-acetyl-isoputreanine	Inverse variance weighted	6	-0.0711174	0.0288761	0.0137838	0.166658
X100001856	Finngen_CAVS	1-stearoyl-2-oleoyl-GPE (18:0/18:1)	Inverse variance weighted	4	0.120839	0.0495102	0.0146596	0.169541
X999923659	Finngen_CAVS	X-23659	Inverse variance weighted	3	-0.154879	0.0640961	0.015677	0.173753
X564	Finngen_CAVS	threonine	Inverse variance weighted	4	-0.284192	0.125737	0.0238084	0.253321
X100002029	Finngen_CAVS	androstenediol (3beta,17beta) monosulfate (2)	Inverse variance weighted	4	0.115408	0.0521069	0.0267712	0.27389
X100020254	Finngen_CAVS	glycine conjugate of C10H14O2 (1)*	Inverse variance weighted	4	0.105615	0.0487479	0.0302693	0.298209
X344	Finngen_CAVS	guanidinoacetate	Inverse variance weighted	4	0.122284	0.0586129	0.0369518	0.338938
X999924736	Finngen_CAVS	X-24736	Inverse variance weighted	4	-0.0734309	0.03516	0.0367544	0.338938
X1111	Finngen_CAVS	vanillylmandelate (VMA)	Inverse variance weighted	4	-0.113887	0.0567681	0.0448374	0.397558
X100000263	Finngen_CAVS	imidazole lactate	Inverse variance weighted	9	0.0436055	0.0221408	0.0488999	0.414821
X100009026	Finngen_CAVS	behenoyl dihydrosphingomyelin (d18:0/22:0)*	Inverse variance weighted	4	0.146461	0.0750581	0.0510212	0.414821
X100015787	Finngen_CAVS	sphingomyelin (d18:1/19:0, d19:1/18:0)*	Inverse variance weighted	4	-0.0819226	0.0421691	0.0520505	0.414821
X999912844	Finngen_CAVS	X-12844	Inverse variance weighted	4	-0.0933887	0.0482694	0.0530222	0.414821
X999912798	Finngen_CAVS	X-12798	Inverse variance weighted	6	0.0428418	0.0232847	0.0657813	0.486051
X999924418	Finngen_CAVS	X-24418	Inverse variance weighted	2	-0.0920097	0.0497957	0.0646394	0.486051
X100003415	Finngen_CAVS	N6-methyllysine	Inverse variance weighted	11	-0.0290813	0.0159546	0.0683401	0.49131
X1547	Finngen_CAVS	N-stearoyl-sphingosine (d18:1/18:0)*	Inverse variance weighted	5	-0.0895655	0.0507637	0.0776712	0.543698
X999924518	Finngen_CAVS	X-24518	Inverse variance weighted	3	-0.0434273	0.0249081	0.0812458	0.554138
X100000265	Finngen_CAVS	kynurenine	Inverse variance weighted	5	0.120921	0.0706743	0.0870887	0.565941
X100001300	Finngen_CAVS	alpha-hydroxyisovalerate	Inverse variance weighted	4	0.0660772	0.0386374	0.0872315	0.565941
X100003271	Finngen_CAVS	beta-citrylglutamate	Inverse variance weighted	3	0.0458013	0.0296774	0.122756	0.654455
X100009030	Finngen_CAVS	lactosyl-N-palmitoyl-sphingosine (d18:1/16:0)	Inverse variance weighted	4	-0.0765721	0.0491086	0.11894	0.654455
X100015792	Finngen_CAVS	sphingomyelin (d18:1/25:0, d19:0/24:1, d20:1/23:0, d19:1/24:0)*	Inverse variance weighted	4	-0.0517021	0.0333186	0.120723	0.654455
X100015837	Finngen_CAVS	arachidonoylcarnitine (C20:4)	Inverse variance weighted	6	0.0434968	0.0276827	0.116122	0.654455
X100020478	Finngen_CAVS	dodecadienoate (12:2)*	Inverse variance weighted	5	-0.086408	0.0536338	0.107164	0.654455
X1124	Finngen_CAVS	citrate	Inverse variance weighted	5	0.102076	0.0649559	0.116074	0.654455
X999912112	Finngen_CAVS	X-12112	Inverse variance weighted	7	-0.0211135	0.0136902	0.123018	0.654455
X999916935	Finngen_CAVS	X-16935	Inverse variance weighted	4	-0.0636656	0.0391319	0.103748	0.654455
X999924546	Finngen_CAVS	X-24546	Inverse variance weighted	4	-0.0780463	0.0499345	0.118059	0.654455
X917	Finngen_CAVS	asparagine	Inverse variance weighted	5	0.0448071	0.0293101	0.126333	0.658913
X100000961	Finngen_CAVS	homoarginine	Inverse variance weighted	5	0.0531613	0.0363418	0.143518	0.694106
X100001413	Finngen_CAVS	N4-acetylcytidine	Inverse variance weighted	8	0.055058	0.0372694	0.139597	0.694106
X100003470	Finngen_CAVS	pregnanediol-3-glucuronide	Inverse variance weighted	5	-0.0743864	0.050145	0.137961	0.694106
X100015752	Finngen_CAVS	glycosyl-N-(2-hydroxynervonoyl)-sphingosine (d18:1/24:1(2OH))*	Inverse variance weighted	6	0.0561915	0.0382513	0.14183	0.694106
X100001104	Finngen_CAVS	N-acetyltyrosine	Inverse variance weighted	4	0.0376694	0.0262828	0.15179	0.701735
X100001571	Finngen_CAVS	1-arachidonoyl-GPE (20:4n6)*	Inverse variance weighted	4	0.137443	0.0965282	0.154485	0.701735
X100001593	Finngen_CAVS	glutarylcarnitine (C5-DC)	Inverse variance weighted	10	-0.0397907	0.0276939	0.150774	0.701735
X100002367	Finngen_CAVS	2R,3R-dihydroxybutyrate	Inverse variance weighted	6	0.0554979	0.0390868	0.155648	0.701735
X100001743	Finngen_CAVS	tryptophan betaine	Inverse variance weighted	4	0.079758	0.0566468	0.159135	0.705497
X100001987	Finngen_CAVS	5alpha-androstan-3beta,17beta-diol disulfate	Inverse variance weighted	4	0.0449724	0.032726	0.169376	0.738591
X2054	Finngen_CAVS	ethylmalonate	Inverse variance weighted	7	-0.0202453	0.0151832	0.182399	0.782551
X192	Finngen_CAVS	N-acetylputrescine	Inverse variance weighted	4	0.0425132	0.0323199	0.188379	0.795378
X100001614	Finngen_CAVS	hexadecanedioate (C16-DC)	Inverse variance weighted	6	-0.0391384	0.0301825	0.194725	0.796876
X100001990	Finngen_CAVS	taurocholenate sulfate*	Inverse variance weighted	8	-0.03489	0.0268121	0.193163	0.796876
X100002027	Finngen_CAVS	androstenediol (3alpha, 17alpha) monosulfate (3)	Inverse variance weighted	6	0.0350763	0.0273475	0.199627	0.800007
X100020004	Finngen_CAVS	3-carboxy-4-methyl-5-pentyl-2-furanpropionate (3-CMPFP)**	Inverse variance weighted	4	0.0633613	0.0496067	0.201505	0.800007
X100000007	Finngen_CAVS	carnitine	Inverse variance weighted	4	0.0432968	0.0354131	0.221473	0.809362
X100000792	Finngen_CAVS	dehydroepiandrosterone sulfate (DHEA-S)	Inverse variance weighted	4	0.0614651	0.0490248	0.209931	0.809362
X100001391	Finngen_CAVS	stearoylcarnitine (C18)	Inverse variance weighted	3	0.106591	0.0852898	0.211392	0.809362
X100001540	Finngen_CAVS	glutamine_degradant*	Inverse variance weighted	5	-0.059096	0.0503083	0.240124	0.809362
X100002107	Finngen_CAVS	palmitoyl sphingomyelin (d18:1/16:0)	Inverse variance weighted	4	0.451229	0.375512	0.229504	0.809362
X100006296	Finngen_CAVS	sphingomyelin (d18:1/22:2, d18:2/22:1, d16:1/24:2)*	Inverse variance weighted	4	-0.261287	0.214295	0.222736	0.809362
X100009130	Finngen_CAVS	1-oleoyl-2-docosahexaenoyl-GPC (18:1/22:6)*	Inverse variance weighted	5	0.125757	0.104603	0.229273	0.809362
X100009162	Finngen_CAVS	1-(1-enyl-palmitoyl)-2-palmitoyl-GPC (P-16:0/16:0)*	Inverse variance weighted	4	0.115325	0.0988654	0.243417	0.809362
X100020417	Finngen_CAVS	N6,N6-dimethyllysine	Inverse variance weighted	5	-0.0150971	0.0128457	0.239889	0.809362
X212	Finngen_CAVS	5-methylthioadenosine (MTA)	Inverse variance weighted	3	-0.121386	0.102957	0.238397	0.809362
X999911308	Finngen_CAVS	X-11308	Inverse variance weighted	3	0.0754004	0.0613237	0.218867	0.809362
X999923641	Finngen_CAVS	X-23641	Inverse variance weighted	7	-0.0475806	0.0407701	0.243191	0.809362
X999926111	Finngen_CAVS	X-26111	Inverse variance weighted	5	-0.0662447	0.0558822	0.235846	0.809362
X100015833	Finngen_CAVS	arachidoylcarnitine (C20)*	Inverse variance weighted	4	0.0669651	0.0582009	0.249903	0.820669
X100000781	Finngen_CAVS	hexanoylcarnitine (C6)	Inverse variance weighted	5	0.0323979	0.0318013	0.308316	0.825244
X100000924	Finngen_CAVS	1-oleoylglycerol (18:1)	Inverse variance weighted	4	0.124785	0.117462	0.288081	0.825244
X100001266	Finngen_CAVS	N-acetylarginine	Inverse variance weighted	7	0.0252805	0.0269895	0.348924	0.825244
X100001287	Finngen_CAVS	epiandrosterone sulfate	Inverse variance weighted	5	0.0139972	0.0167847	0.40432	0.825244
X100001320	Finngen_CAVS	erythronate*	Inverse variance weighted	4	-0.0574991	0.0687701	0.403095	0.825244
X100001446	Finngen_CAVS	5-methyluridine (ribothymidine)	Inverse variance weighted	5	-0.0238799	0.0268537	0.373864	0.825244
X100001615	Finngen_CAVS	octadecanedioate (C18-DC)	Inverse variance weighted	3	-0.0710622	0.0675159	0.292558	0.825244
X100001668	Finngen_CAVS	1-ribosyl-imidazoleacetate*	Inverse variance weighted	5	-0.0502259	0.0509685	0.324412	0.825244
X100001989	Finngen_CAVS	glycocholenate sulfate*	Inverse variance weighted	10	-0.0193888	0.0200591	0.333753	0.825244
X100001993	Finngen_CAVS	pregnenediol disulfate (C21H34O8S2)*	Inverse variance weighted	4	0.0265762	0.0320671	0.407235	0.825244
X100002017	Finngen_CAVS	5alpha-androstan-3alpha,17beta-diol disulfate	Inverse variance weighted	3	-0.060208	0.0739782	0.415725	0.825244
X100002018	Finngen_CAVS	5alpha-androstan-3alpha,17beta-diol monosulfate (1)	Inverse variance weighted	7	0.0136949	0.016138	0.396097	0.825244
X100002024	Finngen_CAVS	5alpha-androstan-3beta,17beta-diol monosulfate (2)	Inverse variance weighted	4	0.0175198	0.0208526	0.400813	0.825244
X100002067	Finngen_CAVS	pregnenediol sulfate (C21H34O5S)*	Inverse variance weighted	5	0.0535899	0.0544095	0.324655	0.825244
X100002126	Finngen_CAVS	16a-hydroxy DHEA 3-sulfate	Inverse variance weighted	4	-0.0204787	0.0209507	0.328336	0.825244
X100002129	Finngen_CAVS	pregnenolone sulfate	Inverse variance weighted	6	0.0513857	0.0574821	0.371353	0.825244
X100002761	Finngen_CAVS	androsterone glucuronide	Inverse variance weighted	5	-0.0399283	0.0365936	0.275217	0.825244
X100003151	Finngen_CAVS	linoleoylcarnitine (C18:2)*	Inverse variance weighted	3	0.045274	0.0490304	0.355806	0.825244
X100004227	Finngen_CAVS	2-aminooctanoate	Inverse variance weighted	2	-0.0268751	0.0312463	0.389732	0.825244
X100004523	Finngen_CAVS	N-delta-acetylornithine	Inverse variance weighted	4	-0.035074	0.0352506	0.319742	0.825244
X100004635	Finngen_CAVS	methionine sulfone	Inverse variance weighted	6	-0.0335056	0.0313767	0.285589	0.825244
X100005716	Finngen_CAVS	1-oleoyl-GPG (18:1)*	Inverse variance weighted	5	-0.0340203	0.0394069	0.387969	0.825244
X100005996	Finngen_CAVS	octadecenedioylcarnitine (C18:1-DC)*	Inverse variance weighted	6	-0.0237936	0.0278508	0.392924	0.825244
X100005998	Finngen_CAVS	octadecanedioylcarnitine (C18-DC)*	Inverse variance weighted	7	-0.0269981	0.026931	0.316106	0.825244
X100006295	Finngen_CAVS	sphingomyelin (d18:1/22:1, d18:2/22:0, d16:1/24:1)*	Inverse variance weighted	4	0.458601	0.45508	0.313581	0.825244
X100006370	Finngen_CAVS	3beta-hydroxy-5-cholestenoate	Inverse variance weighted	4	-0.0350803	0.0429243	0.41378	0.825244
X100006614	Finngen_CAVS	adipoylcarnitine (C6-DC)	Inverse variance weighted	5	-0.0454684	0.0500188	0.363337	0.825244
X100006644	Finngen_CAVS	taurodeoxycholic acid 3-sulfate	Inverse variance weighted	7	-0.0264973	0.0275397	0.335974	0.825244
X100008954	Finngen_CAVS	palmitoyl dihydrosphingomyelin (d18:0/16:0)*	Inverse variance weighted	4	0.50701	0.446191	0.255828	0.825244
X100008994	Finngen_CAVS	1-stearoyl-2-linoleoyl-GPI (18:0/18:2)	Inverse variance weighted	4	-0.128161	0.151919	0.398884	0.825244
X100009078	Finngen_CAVS	1-oleoyl-2-linoleoyl-GPE (18:1/18:2)*	Inverse variance weighted	5	-0.0958184	0.0919223	0.297234	0.825244
X100009181	Finngen_CAVS	1-stearoyl-2-oleoyl-GPI (18:0/18:1)*	Inverse variance weighted	3	0.0484656	0.0560725	0.387403	0.825244
X100009264	Finngen_CAVS	glycochenodeoxycholate glucuronide (1)	Inverse variance weighted	6	-0.0205638	0.0191512	0.282931	0.825244
X100015846	Finngen_CAVS	nervonoylcarnitine (C24:1)*	Inverse variance weighted	4	-0.0933889	0.0980246	0.340738	0.825244
X100015962	Finngen_CAVS	N,N,N-trimethyl-5-aminovalerate	Inverse variance weighted	5	0.0494115	0.0519542	0.341575	0.825244
X100019978	Finngen_CAVS	octadecenedioate (C18:1-DC)	Inverse variance weighted	5	-0.03531	0.0345248	0.306429	0.825244
X100019982	Finngen_CAVS	octadecadienedioate (C18:2-DC)*	Inverse variance weighted	6	-0.0297987	0.0285219	0.296131	0.825244
X100021100	Finngen_CAVS	tetradecadienedioate (C14:2-DC)*	Inverse variance weighted	3	-0.0392769	0.0395154	0.320241	0.825244
X100021331	Finngen_CAVS	metabolonic lactone sulfate	Inverse variance weighted	9	-0.0208334	0.0210765	0.322925	0.825244
X100021711	Finngen_CAVS	decadienedioic acid (C10:2-DC)**	Inverse variance weighted	5	-0.0264614	0.0241779	0.273759	0.825244
X100021712	Finngen_CAVS	deoxycholic acid 12-sulfate*	Inverse variance weighted	6	-0.0337856	0.038065	0.374768	0.825244
X1134	Finngen_CAVS	urate	Inverse variance weighted	5	-0.0641302	0.0706169	0.363803	0.825244
X1215	Finngen_CAVS	N-acetylglucosaminylasparagine	Inverse variance weighted	5	-0.0257615	0.0315238	0.41381	0.825244
X1442	Finngen_CAVS	beta-hydroxyisovalerate	Inverse variance weighted	5	0.044904	0.0521225	0.388957	0.825244
X1528	Finngen_CAVS	1-palmitoyl-2-linoleoyl-GPI (16:0/18:2)	Inverse variance weighted	5	-0.137445	0.148896	0.355956	0.825244
X182	Finngen_CAVS	quinolinate	Inverse variance weighted	4	0.0835576	0.0787051	0.288393	0.825244
X923	Finngen_CAVS	dihydroorotate	Inverse variance weighted	6	0.0302878	0.0356826	0.395987	0.825244
X999912707	Finngen_CAVS	X-12707	Inverse variance weighted	6	-0.0402592	0.0425914	0.344535	0.825244
X999913431	Finngen_CAVS	X-13431	Inverse variance weighted	4	0.0211136	0.0199883	0.290831	0.825244
X999913684	Finngen_CAVS	X-13684	Inverse variance weighted	5	0.0435218	0.0397112	0.273097	0.825244
X999921441	Finngen_CAVS	X-21441	Inverse variance weighted	6	0.0309761	0.0324966	0.340483	0.825244
X999926054	Finngen_CAVS	X-26054	Inverse variance weighted	4	0.0263793	0.0271725	0.331644	0.825244
X999926109	Finngen_CAVS	X-26109	Inverse variance weighted	6	-0.0249368	0.0223854	0.265289	0.825244
X100001073	Finngen_CAVS	androsterone sulfate	Inverse variance weighted	6	0.0110148	0.0145403	0.448729	0.841013
X100001162	Finngen_CAVS	propionylcarnitine (C3)	Inverse variance weighted	5	0.0287391	0.0392765	0.464344	0.841013
X100001590	Finngen_CAVS	isobutyrylglycine	Inverse variance weighted	4	0.036203	0.0490645	0.460597	0.841013
X100001994	Finngen_CAVS	androstenediol (3beta,17beta) disulfate (2)	Inverse variance weighted	4	-0.0415215	0.0553665	0.453291	0.841013
X100002106	Finngen_CAVS	sphingomyelin (d18:1/18:1, d18:2/18:0)	Inverse variance weighted	4	0.146915	0.197909	0.457883	0.841013
X100002458	Finngen_CAVS	3-methylglutaconate	Inverse variance weighted	4	-0.0247941	0.0331111	0.453967	0.841013
X100004299	Finngen_CAVS	N-acetyl-1-methylhistidine*	Inverse variance weighted	6	0.0128839	0.0179857	0.473781	0.841013
X100006292	Finngen_CAVS	sphingomyelin (d18:1/20:1, d18:2/20:0)*	Inverse variance weighted	4	0.243686	0.3425	0.476779	0.841013
X100006314	Finngen_CAVS	sphingomyelin (d17:1/16:0, d18:1/15:0, d16:1/17:0)*	Inverse variance weighted	3	-0.11138	0.144563	0.441027	0.841013
X100015835	Finngen_CAVS	cerotoylcarnitine (C26)*	Inverse variance weighted	8	0.0233525	0.0320698	0.466506	0.841013
X100015839	Finngen_CAVS	dihomo-linoleoylcarnitine (C20:2)*	Inverse variance weighted	3	0.0314609	0.0440146	0.474742	0.841013
X100020241	Finngen_CAVS	gamma-glutamylcitrulline*	Inverse variance weighted	4	-0.116661	0.164204	0.477417	0.841013
X100021728	Finngen_CAVS	cis-3,4-methyleneheptanoylcarnitine	Inverse variance weighted	4	0.0380881	0.0501812	0.447846	0.841013
X1342	Finngen_CAVS	3-methoxytyrosine	Inverse variance weighted	6	0.0353885	0.0469208	0.450719	0.841013
X1538	Finngen_CAVS	stearoyl sphingomyelin (d18:1/18:0)	Inverse variance weighted	5	-0.0373119	0.0510483	0.464833	0.841013
X999921467	Finngen_CAVS	X-21467	Inverse variance weighted	8	-0.0189499	0.0258234	0.463054	0.841013
X999924801	Finngen_CAVS	X-24801	Inverse variance weighted	8	0.0347468	0.0473136	0.462709	0.841013
X100000015	Finngen_CAVS	xanthurenate	Inverse variance weighted	4	-0.0408774	0.06078	0.501236	0.842149
X100001055	Finngen_CAVS	isobutyrylcarnitine (C4)	Inverse variance weighted	6	0.0199159	0.0290624	0.493167	0.842149
X100002014	Finngen_CAVS	5alpha-pregnan-3beta,20alpha-diol monosulfate (2)	Inverse variance weighted	5	-0.035393	0.0518653	0.494985	0.842149
X100006378	Finngen_CAVS	N-acetylkynurenine (2)	Inverse variance weighted	4	0.0176245	0.0257653	0.493949	0.842149
X100008920	Finngen_CAVS	sphingomyelin (d18:1/17:0, d17:1/18:0, d19:1/16:0)	Inverse variance weighted	4	0.318429	0.469476	0.497605	0.842149
X100020550	Finngen_CAVS	deoxycholic acid glucuronide	Inverse variance weighted	6	-0.0237009	0.0347386	0.495072	0.842149
X100021104	Finngen_CAVS	pregnenetriol disulfate*	Inverse variance weighted	3	0.0214924	0.0321182	0.50339	0.842149
X999918922	Finngen_CAVS	X-18922	Inverse variance weighted	6	-0.0303242	0.0445398	0.495977	0.842149
X100001613	Finngen_CAVS	tetradecanedioate (C14-DC)	Inverse variance weighted	5	-0.021099	0.033092	0.523744	0.852173
X100002008	Finngen_CAVS	5alpha-androstan-3alpha,17alpha-diol monosulfate	Inverse variance weighted	6	0.0145994	0.0233268	0.531404	0.852173
X100006642	Finngen_CAVS	glycodeoxycholate 3-sulfate	Inverse variance weighted	7	-0.0159939	0.0255415	0.531189	0.852173
X100015840	Finngen_CAVS	dihomo-linolenoylcarnitine (C20:3n3 or 6)*	Inverse variance weighted	7	0.0180508	0.0276442	0.513777	0.852173
X100019975	Finngen_CAVS	hexadecenedioate (C16:1-DC)*	Inverse variance weighted	5	-0.0189869	0.0308471	0.538215	0.852173
X100021220	Finngen_CAVS	succinoyltaurine	Inverse variance weighted	4	-0.0174162	0.0281049	0.535466	0.852173
X407	Finngen_CAVS	lysine	Inverse variance weighted	4	0.0356754	0.0566534	0.528882	0.852173
X999911470	Finngen_CAVS	X-11470	Inverse variance weighted	7	-0.0290144	0.0446487	0.515797	0.852173
X999912117	Finngen_CAVS	X-12117	Inverse variance weighted	4	-0.0327956	0.0529641	0.535782	0.852173
X100001293	Finngen_CAVS	N-acetylhistidine	Inverse variance weighted	4	0.0219037	0.0369617	0.553444	0.86799
X100015882	Finngen_CAVS	glycosyl ceramide (d18:1/20:0, d16:1/22:0)*	Inverse variance weighted	6	-0.024246	0.0410472	0.554731	0.86799
X100001257	Finngen_CAVS	N-acetylasparagine	Inverse variance weighted	4	0.015603	0.027186	0.566011	0.875292
X100009227	Finngen_CAVS	1-linoleoyl-GPG (18:2)*	Inverse variance weighted	4	-0.0255152	0.0444072	0.565579	0.875292
X1114	Finngen_CAVS	3-aminoisobutyrate	Inverse variance weighted	4	0.0120005	0.0210858	0.569269	0.875292
X100005850	Finngen_CAVS	3-methylglutarylcarnitine (2)	Inverse variance weighted	9	-0.0155427	0.0282916	0.582748	0.890867
X100000054	Finngen_CAVS	5-hydroxylysine	Inverse variance weighted	4	-0.0182139	0.0356265	0.609179	0.915258
X100015745	Finngen_CAVS	glycosyl ceramide (d18:2/24:1, d18:1/24:2)*	Inverse variance weighted	4	0.0389108	0.0775641	0.615907	0.915258
X999915523	Finngen_CAVS	X-15523	Inverse variance weighted	5	-0.00423197	0.00814884	0.603528	0.915258
X999924494	Finngen_CAVS	X-24494	Inverse variance weighted	4	-0.0292823	0.0577181	0.611921	0.915258
X999925810	Finngen_CAVS	X-25810	Inverse variance weighted	4	-0.0526535	0.104347	0.613841	0.915258
X100001511	Finngen_CAVS	1-palmitoleoyl-GPC (16:1)*	Inverse variance weighted	4	0.0984766	0.198533	0.619879	0.915572
X100015790	Finngen_CAVS	sphingomyelin (d18:2/21:0, d16:2/23:0)*	Inverse variance weighted	4	0.124168	0.252579	0.623002	0.915572
X100006620	Finngen_CAVS	nonanoylcarnitine (C9)	Inverse variance weighted	4	0.0220272	0.0465162	0.635829	0.929288
X100001054	Finngen_CAVS	butyrylcarnitine (C4)	Inverse variance weighted	6	-0.0160529	0.0374221	0.667946	0.935189
X100001247	Finngen_CAVS	octanoylcarnitine (C8)	Inverse variance weighted	4	0.0185483	0.0458657	0.685916	0.935189
X100001253	Finngen_CAVS	N-acetylglutamine	Inverse variance weighted	5	0.0103379	0.0267371	0.699014	0.935189
X100001294	Finngen_CAVS	gamma-glutamylglycine	Inverse variance weighted	4	-0.00805539	0.031033	0.795192	0.935189
X100001416	Finngen_CAVS	orotidine	Inverse variance weighted	4	0.0144694	0.0385428	0.707355	0.935189
X100001731	Finngen_CAVS	indoleacetylglutamine	Inverse variance weighted	4	-0.0124177	0.0480782	0.79619	0.935189
X100001733	Finngen_CAVS	hexanoylglutamine	Inverse variance weighted	4	0.00837896	0.0312817	0.788811	0.935189
X100001882	Finngen_CAVS	glycosyl-N-stearoyl-sphingosine (d18:1/18:0)	Inverse variance weighted	6	0.0203032	0.045771	0.657345	0.935189
X100001948	Finngen_CAVS	succinylcarnitine (C4-DC)	Inverse variance weighted	6	0.00943981	0.0396807	0.811963	0.935189
X100001950	Finngen_CAVS	bilirubin (E,E)*	Inverse variance weighted	4	-0.00796359	0.0362679	0.826201	0.935189
X100001999	Finngen_CAVS	21-hydroxypregnenolone disulfate	Inverse variance weighted	7	-0.0132664	0.043501	0.76039	0.935189
X100002009	Finngen_CAVS	5alpha-pregnan-3beta,20beta-diol monosulfate (1)	Inverse variance weighted	4	0.0135949	0.0322399	0.673258	0.935189
X100002152	Finngen_CAVS	andro steroid monosulfate C19H28O6S (1)*	Inverse variance weighted	4	-0.020413	0.0508427	0.688057	0.935189
X100002259	Finngen_CAVS	cis-4-decenoylcarnitine (C10:1)	Inverse variance weighted	4	0.0162839	0.0475639	0.732081	0.935189
X100004046	Finngen_CAVS	N-acetylcarnosine	Inverse variance weighted	5	0.0154949	0.0428669	0.717751	0.935189
X100004083	Finngen_CAVS	glycohyocholate	Inverse variance weighted	4	-0.0150335	0.0680106	0.825056	0.935189
X100004541	Finngen_CAVS	acisoga	Inverse variance weighted	6	0.0128397	0.0548004	0.814752	0.935189
X100005403	Finngen_CAVS	etiocholanolone glucuronide	Inverse variance weighted	5	-0.0106618	0.0352947	0.762592	0.935189
X100006290	Finngen_CAVS	sphingomyelin (d18:1/20:0, d16:1/22:0)*	Inverse variance weighted	4	0.122764	0.29703	0.679383	0.935189
X100009007	Finngen_CAVS	1-(1-enyl-palmitoyl)-2-oleoyl-GPC (P-16:0/18:1)*	Inverse variance weighted	4	0.074414	0.309816	0.810185	0.935189
X100009160	Finngen_CAVS	1-(1-enyl-palmitoyl)-2-palmitoleoyl-GPC (P-16:0/16:1)*	Inverse variance weighted	4	-0.0149309	0.0486493	0.758914	0.935189
X100009272	Finngen_CAVS	glycosyl-N-palmitoyl-sphingosine (d18:1/16:0)	Inverse variance weighted	4	-0.0106731	0.0421259	0.799988	0.935189
X100009275	Finngen_CAVS	methylsuccinoylcarnitine	Inverse variance weighted	7	-0.00976946	0.0300792	0.745339	0.935189
X100015620	Finngen_CAVS	lactosyl-N-nervonoyl-sphingosine (d18:1/24:1)*	Inverse variance weighted	5	0.0105574	0.0393207	0.788319	0.935189
X100015786	Finngen_CAVS	sphingomyelin (d18:0/20:0, d16:0/22:0)*	Inverse variance weighted	4	-0.0209748	0.0638719	0.742618	0.935189
X100015834	Finngen_CAVS	lignoceroylcarnitine (C24)*	Inverse variance weighted	4	-0.0208115	0.0911038	0.819306	0.935189
X100016038	Finngen_CAVS	(N(1) + N(8))-acetylspermidine	Inverse variance weighted	6	0.0184283	0.0509794	0.717737	0.935189
X100020219	Finngen_CAVS	3-formylindole	Inverse variance weighted	5	0.0117696	0.0291862	0.686757	0.935189
X100020414	Finngen_CAVS	6-bromotryptophan	Inverse variance weighted	6	-0.0137897	0.0335111	0.680709	0.935189
X100020479	Finngen_CAVS	indoleacetoylcarnitine*	Inverse variance weighted	4	0.00577834	0.0261767	0.825292	0.935189
X100020541	Finngen_CAVS	11beta-hydroxyandrosterone glucuronide	Inverse variance weighted	5	-0.0221112	0.060115	0.713011	0.935189
X100020545	Finngen_CAVS	N2-acetyl,N6,N6-dimethyllysine	Inverse variance weighted	6	-0.00371358	0.0144503	0.797186	0.935189
X100020833	Finngen_CAVS	2-ketocaprylate	Inverse variance weighted	4	-0.0129439	0.0405275	0.749434	0.935189
X100021103	Finngen_CAVS	pregnenetriol sulfate*	Inverse variance weighted	5	0.0186327	0.069604	0.788934	0.935189
X100021131	Finngen_CAVS	undecenoylcarnitine (C11:1)	Inverse variance weighted	7	0.0156403	0.0354207	0.658809	0.935189
X100021140	Finngen_CAVS	levulinoylcarnitine	Inverse variance weighted	3	0.0265435	0.0697815	0.703663	0.935189
X100021372	Finngen_CAVS	2-hydroxy-4-(methylthio)butanoic acid	Inverse variance weighted	3	0.0150118	0.059957	0.802296	0.935189
X100021992	Finngen_CAVS	cis-3,4-methyleneheptanoylglycine	Inverse variance weighted	4	0.0114881	0.0319478	0.719155	0.935189
X207	Finngen_CAVS	adenosine 3',5'-cyclic monophosphate (cAMP)	Inverse variance weighted	4	-0.0512994	0.119292	0.667173	0.935189
X340	Finngen_CAVS	glycine	Inverse variance weighted	5	-0.0086935	0.0244635	0.722315	0.935189
X799	Finngen_CAVS	betaine	Inverse variance weighted	7	-0.00778889	0.0348547	0.823172	0.935189
X999911315	Finngen_CAVS	X-11315	Inverse variance weighted	3	0.0220047	0.0573905	0.701408	0.935189
X999911478	Finngen_CAVS	X-11478	Inverse variance weighted	4	0.0189349	0.044507	0.670519	0.935189
X999916087	Finngen_CAVS	X-16087	Inverse variance weighted	5	0.014192	0.0615724	0.817709	0.935189
X999917654	Finngen_CAVS	X-17654	Inverse variance weighted	3	-0.0121687	0.0413802	0.768703	0.935189
X999919141	Finngen_CAVS	X-19141	Inverse variance weighted	5	-0.0041039	0.0159247	0.796634	0.935189
X999921286	Finngen_CAVS	X-21286	Inverse variance weighted	4	-0.0324718	0.0759533	0.668999	0.935189
X999921471	Finngen_CAVS	X-21471	Inverse variance weighted	5	-0.00705552	0.0292172	0.809179	0.935189
X999921607	Finngen_CAVS	X-21607	Inverse variance weighted	4	0.00805409	0.0325394	0.804507	0.935189
X999922162	Finngen_CAVS	X-22162	Inverse variance weighted	6	-0.00846097	0.032213	0.792815	0.935189
X999924544	Finngen_CAVS	X-24544	Inverse variance weighted	4	0.0174983	0.044123	0.691678	0.935189
X999925371	Finngen_CAVS	X-25371	Inverse variance weighted	4	0.0168748	0.0545175	0.756919	0.935189
X999925422	Finngen_CAVS	X-25422	Inverse variance weighted	6	-0.0179648	0.045976	0.695987	0.935189
X999924241	Finngen_CAVS	X-24241	Inverse variance weighted	5	0.0142862	0.0668046	0.830663	0.936256
X100020546	Finngen_CAVS	N2-acetyl,N6-methyllysine	Inverse variance weighted	4	-0.0035208	0.0168196	0.834193	0.936267
X100000580	Finngen_CAVS	1,5-anhydroglucitol (1,5-AG)	Inverse variance weighted	4	-0.00937142	0.0491049	0.848647	0.940584
X100002769	Finngen_CAVS	argininate*	Inverse variance weighted	5	-0.0100732	0.0504418	0.841715	0.940584
X999917653	Finngen_CAVS	X-17653	Inverse variance weighted	4	-0.0149368	0.0771803	0.846543	0.940584
X100004575	Finngen_CAVS	N2,N5-diacetylornithine	Inverse variance weighted	4	0.00944408	0.0507256	0.852304	0.940717
X100001256	Finngen_CAVS	N-acetylphenylalanine	Inverse variance weighted	4	-0.00564771	0.0317928	0.859005	0.944195
X100009066	Finngen_CAVS	1-palmitoyl-2-oleoyl-GPI (16:0/18:1)*	Inverse variance weighted	4	-0.0373175	0.220416	0.865556	0.945706
X999924947	Finngen_CAVS	X-24947	Inverse variance weighted	6	-0.00350594	0.0210128	0.86749	0.945706
X100008976	Finngen_CAVS	1-stearoyl-2-linoleoyl-GPE (18:0/18:2)*	Wald ratio	1	0.0202238	0.134082	0.880109	0.951662
X100021093	Finngen_CAVS	taurochenodeoxycholic acid 3-sulfate	Inverse variance weighted	6	-0.00612033	0.0405234	0.87995	0.951662
X100001662	Finngen_CAVS	deoxycarnitine	Inverse variance weighted	5	0.00470354	0.0353254	0.894076	0.959422
X999918921	Finngen_CAVS	X-18921	Inverse variance weighted	4	-0.00416199	0.0313843	0.894499	0.959422
X999923654	Finngen_CAVS	X-23654	Inverse variance weighted	4	-0.00637375	0.0504726	0.899509	0.960922
X100006641	Finngen_CAVS	glycochenodeoxycholate 3-sulfate	Inverse variance weighted	8	0.00433489	0.0367676	0.906147	0.963276
X100022013	Finngen_CAVS	tetrahydrocortisol glucuronide	Inverse variance weighted	4	-0.0090805	0.0794055	0.908955	0.963276
X100020204	Finngen_CAVS	N-acetyl-2-aminooctanoate*	Inverse variance weighted	4	0.00389229	0.0397148	0.921927	0.966721
X100020371	Finngen_CAVS	N,N-dimethylalanine	Inverse variance weighted	5	-0.00579074	0.0629824	0.926744	0.966721
X100021363	Finngen_CAVS	vanillic acid glycine	Inverse variance weighted	4	0.00584066	0.0607679	0.92343	0.966721
X999924588	Finngen_CAVS	X-24588	Inverse variance weighted	8	0.00327321	0.0348053	0.925075	0.966721
X999921470	Finngen_CAVS	X-21470	Inverse variance weighted	5	0.00328082	0.0385799	0.93223	0.968645
X100001988	Finngen_CAVS	5alpha-pregnan-3beta,20alpha-diol disulfate	Inverse variance weighted	4	0.00438905	0.0578432	0.939516	0.970275
X100015625	Finngen_CAVS	glycosyl-N-behenoyl-sphingadienine (d18:2/22:0)*	Inverse variance weighted	3	0.00442984	0.0599475	0.941094	0.970275
X100001393	Finngen_CAVS	isovalerylcarnitine (C5)	Inverse variance weighted	4	-0.00252357	0.0484045	0.958421	0.973053
X100001612	Finngen_CAVS	N-acetyl-aspartyl-glutamate (NAAG)	Inverse variance weighted	5	-0.00130582	0.0244498	0.957407	0.973053
X100009407	Finngen_CAVS	pimeloylcarnitine/3-methyladipoylcarnitine (C7-DC)	Inverse variance weighted	4	0.00302241	0.0495667	0.951378	0.973053
X999911381	Finngen_CAVS	X-11381	Inverse variance weighted	5	0.00325031	0.0514264	0.949605	0.973053
X100001425	Finngen_CAVS	5,6-dihydrouridine	Inverse variance weighted	4	-0.00377446	0.0920904	0.967307	0.978341
X999911444	Finngen_CAVS	X-11444	Inverse variance weighted	6	-0.00082779	0.042422	0.984432	0.988147
X999917357	Finngen_CAVS	X-17357	Inverse variance weighted	4	-0.00113796	0.055054	0.983509	0.988147
X100015836	Finngen_CAVS	ximenoylcarnitine (C26:1)*	Inverse variance weighted	5	0.000336598	0.0326295	0.991769	0.991769

## Sheet: ST6
Supplementary Table 6 Robust MR methods results of the metabolites on AS
id.exposure	id.outcome	exposure	method	nsnp	b	se	pval
X100000616	Finngen_CAVS	1-stearoyl-2-arachidonoyl-GPI (18:0/20:4)	MR Egger	5	0.266397	0.131533	0.0428346
X100000616	Finngen_CAVS	1-stearoyl-2-arachidonoyl-GPI (18:0/20:4)	Weighted median	5	0.31766	0.048817	7.65901e-11
X100000616	Finngen_CAVS	1-stearoyl-2-arachidonoyl-GPI (18:0/20:4)	Inverse variance weighted	5	0.301043	0.0469328	1.41431e-10
X100000616	Finngen_CAVS	1-stearoyl-2-arachidonoyl-GPI (18:0/20:4)	Contamination mixture method	5	0.3	0.0459184	1.37595e-06
X100000616	Finngen_CAVS	1-stearoyl-2-arachidonoyl-GPI (18:0/20:4)	Robust Adjusted Profile Score method	5	0.302691	0.0425289	1.10045e-12
X100000616	Finngen_CAVS	1-stearoyl-2-arachidonoyl-GPI (18:0/20:4)	MR-PRESSO	5	0.301043	0.0469328	0.00303568
X100000963	Finngen_CAVS	homocitrulline	MR Egger	4	-0.184167	0.106507	0.0837796
X100000963	Finngen_CAVS	homocitrulline	Weighted median	4	-0.131511	0.0450746	0.00352698
X100000963	Finngen_CAVS	homocitrulline	Inverse variance weighted	4	-0.12168	0.0402716	0.0025154
X100000963	Finngen_CAVS	homocitrulline	Contamination mixture method	4	-0.12	0.0408163	0.00251779
X100000963	Finngen_CAVS	homocitrulline	Robust Adjusted Profile Score method	4	-0.121876	0.0410499	0.00298806
X100000963	Finngen_CAVS	homocitrulline	MR-PRESSO	4	-0.12168	0.0245968	0.0158483
X100001461	Finngen_CAVS	1-stearoyl-GPE (18:0)	MR Egger	5	0.382735	0.212653	0.0718913
X100001461	Finngen_CAVS	1-stearoyl-GPE (18:0)	Weighted median	5	0.184858	0.0503757	0.000242942
X100001461	Finngen_CAVS	1-stearoyl-GPE (18:0)	Inverse variance weighted	5	0.162146	0.0419696	0.000111807
X100001461	Finngen_CAVS	1-stearoyl-GPE (18:0)	Contamination mixture method	5	0.16	0.0408163	0.000265575
X100001461	Finngen_CAVS	1-stearoyl-GPE (18:0)	Robust Adjusted Profile Score method	5	0.162632	0.0431979	0.000166673
X100001461	Finngen_CAVS	1-stearoyl-GPE (18:0)	MR-PRESSO	5	0.162146	0.0268288	0.00378048
X100001551	Finngen_CAVS	1-arachidonoyl-GPC (20:4n6)*	MR Egger	5	0.15208	0.0345599	1.08017e-05
X100001551	Finngen_CAVS	1-arachidonoyl-GPC (20:4n6)*	Weighted median	5	0.17393	0.0237909	2.656e-13
X100001551	Finngen_CAVS	1-arachidonoyl-GPC (20:4n6)*	Inverse variance weighted	5	0.181096	0.0226489	1.28763e-15
X100001551	Finngen_CAVS	1-arachidonoyl-GPC (20:4n6)*	Contamination mixture method	5	0.18	0.0204082	4.88889e-06
X100001551	Finngen_CAVS	1-arachidonoyl-GPC (20:4n6)*	Robust Adjusted Profile Score method	5	0.181335	0.0232022	5.55112e-15
X100001551	Finngen_CAVS	1-arachidonoyl-GPC (20:4n6)*	MR-PRESSO	5	0.181096	0.0174302	0.000484588
X100001567	Finngen_CAVS	1-palmitoyl-GPE (16:0)	MR Egger	4	0.197312	0.348938	0.571757
X100001567	Finngen_CAVS	1-palmitoyl-GPE (16:0)	Weighted median	4	0.205525	0.0599972	0.000613501
X100001567	Finngen_CAVS	1-palmitoyl-GPE (16:0)	Inverse variance weighted	4	0.208076	0.0509052	4.36e-05
X100001567	Finngen_CAVS	1-palmitoyl-GPE (16:0)	Contamination mixture method	4	0.21	0.0510204	7.44905e-05
X100001567	Finngen_CAVS	1-palmitoyl-GPE (16:0)	Robust Adjusted Profile Score method	4	0.208342	0.0531711	8.91627e-05
X100001567	Finngen_CAVS	1-palmitoyl-GPE (16:0)	MR-PRESSO	4	0.208076	0.0178215	0.00134985
X100001869	Finngen_CAVS	1-stearoyl-2-arachidonoyl-GPC (18:0/20:4)	MR Egger	4	0.112714	0.0404081	0.00528053
X100001869	Finngen_CAVS	1-stearoyl-2-arachidonoyl-GPC (18:0/20:4)	Weighted median	4	0.141503	0.0196893	6.6345e-13
X100001869	Finngen_CAVS	1-stearoyl-2-arachidonoyl-GPC (18:0/20:4)	Inverse variance weighted	4	0.146582	0.0278566	1.42462e-07
X100001869	Finngen_CAVS	1-stearoyl-2-arachidonoyl-GPC (18:0/20:4)	Contamination mixture method	4	0.14	0.0153061	0.000669802
X100001869	Finngen_CAVS	1-stearoyl-2-arachidonoyl-GPC (18:0/20:4)	Robust Adjusted Profile Score method	4	0.146995	0.0193339	2.88658e-14
X100001869	Finngen_CAVS	1-stearoyl-2-arachidonoyl-GPC (18:0/20:4)	MR-PRESSO	4	0.146582	0.0278566	0.0133733
X100002990	Finngen_CAVS	oleoyl-linoleoyl-glycerol (18:1/18:2) [2]	MR Egger	4	0.198495	0.125779	0.114537
X100002990	Finngen_CAVS	oleoyl-linoleoyl-glycerol (18:1/18:2) [2]	Weighted median	4	0.195351	0.0611899	0.00141026
X100002990	Finngen_CAVS	oleoyl-linoleoyl-glycerol (18:1/18:2) [2]	Inverse variance weighted	4	0.178671	0.0533866	0.000817703
X100002990	Finngen_CAVS	oleoyl-linoleoyl-glycerol (18:1/18:2) [2]	Contamination mixture method	4	0.18	0.0510204	0.000817976
X100002990	Finngen_CAVS	oleoyl-linoleoyl-glycerol (18:1/18:2) [2]	Robust Adjusted Profile Score method	4	0.179149	0.0557595	0.00131405
X100002990	Finngen_CAVS	oleoyl-linoleoyl-glycerol (18:1/18:2) [2]	MR-PRESSO	4	0.178671	0.0320597	0.0114027
X100008977	Finngen_CAVS	1-stearoyl-2-arachidonoyl-GPE (18:0/20:4)	MR Egger	5	0.0885676	0.0779013	0.255571
X100008977	Finngen_CAVS	1-stearoyl-2-arachidonoyl-GPE (18:0/20:4)	Weighted median	5	0.111234	0.029545	0.000166625
X100008977	Finngen_CAVS	1-stearoyl-2-arachidonoyl-GPE (18:0/20:4)	Inverse variance weighted	5	0.122647	0.0261679	2.77328e-06
X100008977	Finngen_CAVS	1-stearoyl-2-arachidonoyl-GPE (18:0/20:4)	Contamination mixture method	5	0.12	0.0204082	4.50801e-06
X100008977	Finngen_CAVS	1-stearoyl-2-arachidonoyl-GPE (18:0/20:4)	Robust Adjusted Profile Score method	5	0.123066	0.0265782	3.65116e-06
X100008977	Finngen_CAVS	1-stearoyl-2-arachidonoyl-GPE (18:0/20:4)	MR-PRESSO	5	0.122647	0.0254837	0.00856802
X100008990	Finngen_CAVS	1-palmitoyl-2-arachidonoyl-GPE (16:0/20:4)*	MR Egger	5	0.0753394	0.0589481	0.201227
X100008990	Finngen_CAVS	1-palmitoyl-2-arachidonoyl-GPE (16:0/20:4)*	Weighted median	5	0.0976112	0.0259811	0.000171951
X100008990	Finngen_CAVS	1-palmitoyl-2-arachidonoyl-GPE (16:0/20:4)*	Inverse variance weighted	5	0.10484	0.0241309	1.39499e-05
X100008990	Finngen_CAVS	1-palmitoyl-2-arachidonoyl-GPE (16:0/20:4)*	Contamination mixture method	5	0.1	0.0204082	1.57033e-05
X100008990	Finngen_CAVS	1-palmitoyl-2-arachidonoyl-GPE (16:0/20:4)*	Robust Adjusted Profile Score method	5	0.105111	0.0244267	1.68412e-05
X100008990	Finngen_CAVS	1-palmitoyl-2-arachidonoyl-GPE (16:0/20:4)*	MR-PRESSO	5	0.10484	0.0223804	0.00941639
X100008991	Finngen_CAVS	1-palmitoyl-2-docosahexaenoyl-GPE (16:0/22:6)*	MR Egger	5	0.0832432	0.0749596	0.26678
X100008991	Finngen_CAVS	1-palmitoyl-2-docosahexaenoyl-GPE (16:0/22:6)*	Weighted median	5	0.105075	0.0305714	0.000588142
X100008991	Finngen_CAVS	1-palmitoyl-2-docosahexaenoyl-GPE (16:0/22:6)*	Inverse variance weighted	5	0.113156	0.0299851	0.00016082
X100008991	Finngen_CAVS	1-palmitoyl-2-docosahexaenoyl-GPE (16:0/22:6)*	Contamination mixture method	5	0.11	0.0255102	3.35746e-05
X100008991	Finngen_CAVS	1-palmitoyl-2-docosahexaenoyl-GPE (16:0/22:6)*	Robust Adjusted Profile Score method	5	0.113675	0.0284682	6.52289e-05
X100008991	Finngen_CAVS	1-palmitoyl-2-docosahexaenoyl-GPE (16:0/22:6)*	MR-PRESSO	5	0.113156	0.0299851	0.0195412
X100008992	Finngen_CAVS	1-stearoyl-2-docosahexaenoyl-GPE (18:0/22:6)*	MR Egger	5	0.142997	0.0959183	0.136009
X100008992	Finngen_CAVS	1-stearoyl-2-docosahexaenoyl-GPE (18:0/22:6)*	Weighted median	5	0.141316	0.0410202	0.000570977
X100008992	Finngen_CAVS	1-stearoyl-2-docosahexaenoyl-GPE (18:0/22:6)*	Inverse variance weighted	5	0.150684	0.0360971	2.98758e-05
X100008992	Finngen_CAVS	1-stearoyl-2-docosahexaenoyl-GPE (18:0/22:6)*	Contamination mixture method	5	0.15	0.0357143	5.10755e-05
X100008992	Finngen_CAVS	1-stearoyl-2-docosahexaenoyl-GPE (18:0/22:6)*	Robust Adjusted Profile Score method	5	0.151513	0.0369952	4.21306e-05
X100008992	Finngen_CAVS	1-stearoyl-2-docosahexaenoyl-GPE (18:0/22:6)*	MR-PRESSO	5	0.150684	0.0325661	0.00982919
X100009219	Finngen_CAVS	1-oleoyl-2-arachidonoyl-GPE (18:1/20:4)*	MR Egger	5	0.122315	0.0556561	0.0279711
X100009219	Finngen_CAVS	1-oleoyl-2-arachidonoyl-GPE (18:1/20:4)*	Weighted median	5	0.109635	0.0289828	0.00015511
X100009219	Finngen_CAVS	1-oleoyl-2-arachidonoyl-GPE (18:1/20:4)*	Inverse variance weighted	5	0.111112	0.0258076	1.66686e-05
X100009219	Finngen_CAVS	1-oleoyl-2-arachidonoyl-GPE (18:1/20:4)*	Contamination mixture method	5	0.11	0.0204082	2.03732e-05
X100009219	Finngen_CAVS	1-oleoyl-2-arachidonoyl-GPE (18:1/20:4)*	Robust Adjusted Profile Score method	5	0.11128	0.0261976	2.15943e-05
X100009219	Finngen_CAVS	1-oleoyl-2-arachidonoyl-GPE (18:1/20:4)*	MR-PRESSO	5	0.111112	0.0164028	0.00247843
X100010923	Finngen_CAVS	linoleoyl-arachidonoyl-glycerol (18:2/20:4) [2]*	MR Egger	4	0.537951	0.173856	0.0019732
X100010923	Finngen_CAVS	linoleoyl-arachidonoyl-glycerol (18:2/20:4) [2]*	Weighted median	4	0.256856	0.0425846	1.6228e-09
X100010923	Finngen_CAVS	linoleoyl-arachidonoyl-glycerol (18:2/20:4) [2]*	Inverse variance weighted	4	0.239589	0.0627671	0.000135026
X100010923	Finngen_CAVS	linoleoyl-arachidonoyl-glycerol (18:2/20:4) [2]*	Contamination mixture method	4	0.28	0.117347	0.0459184
X100010923	Finngen_CAVS	linoleoyl-arachidonoyl-glycerol (18:2/20:4) [2]*	Robust Adjusted Profile Score method	4	0.243143	0.0361247	1.68883e-11
X100010923	Finngen_CAVS	linoleoyl-arachidonoyl-glycerol (18:2/20:4) [2]*	MR-PRESSO	4	0.239589	0.0627671	0.0316353
X1526	Finngen_CAVS	1-palmitoyl-2-oleoyl-GPE (16:0/18:1)	MR Egger	4	0.135472	0.0951034	0.154309
X1526	Finngen_CAVS	1-palmitoyl-2-oleoyl-GPE (16:0/18:1)	Weighted median	4	0.111624	0.0365798	0.0022769
X1526	Finngen_CAVS	1-palmitoyl-2-oleoyl-GPE (16:0/18:1)	Inverse variance weighted	4	0.11132	0.0336065	0.000924793
X1526	Finngen_CAVS	1-palmitoyl-2-oleoyl-GPE (16:0/18:1)	Contamination mixture method	4	0.11	0.0306122	0.000925563
X1526	Finngen_CAVS	1-palmitoyl-2-oleoyl-GPE (16:0/18:1)	Robust Adjusted Profile Score method	4	0.111372	0.0341906	0.00112441
X1526	Finngen_CAVS	1-palmitoyl-2-oleoyl-GPE (16:0/18:1)	MR-PRESSO	4	0.11132	0.0108354	0.00196636
X1537	Finngen_CAVS	1-palmitoyl-2-linoleoyl-GPC (16:0/18:2)	MR Egger	4	-0.490518	0.0882884	2.76246e-08
X1537	Finngen_CAVS	1-palmitoyl-2-linoleoyl-GPC (16:0/18:2)	Weighted median	4	-0.309863	0.0502687	7.08728e-10
X1537	Finngen_CAVS	1-palmitoyl-2-linoleoyl-GPC (16:0/18:2)	Inverse variance weighted	4	-0.285746	0.0735477	0.000102254
X1537	Finngen_CAVS	1-palmitoyl-2-linoleoyl-GPC (16:0/18:2)	Contamination mixture method	4	-0.29	0.0867347	0.0401795
X1537	Finngen_CAVS	1-palmitoyl-2-linoleoyl-GPC (16:0/18:2)	Robust Adjusted Profile Score method	4	-0.290418	0.0449837	1.07464e-10
X1537	Finngen_CAVS	1-palmitoyl-2-linoleoyl-GPC (16:0/18:2)	MR-PRESSO	4	-0.285746	0.0735477	0.0302185

## Sheet: ST7
Supplementary Table 7 Heterogeneity test for the causal association between metabolites and AS
id.exposure	id.outcome	exposure	method	Q	Q_df	Q_pval
X100000616	Finngen_CAVS	1-stearoyl-2-arachidonoyl-GPI (18:0/20:4)	MR Egger	5.40917	3	0.144174
X100000616	Finngen_CAVS	1-stearoyl-2-arachidonoyl-GPI (18:0/20:4)	Inverse variance weighted	5.55902	4	0.23459
X100000963	Finngen_CAVS	homocitrulline	MR Egger	0.717485	2	0.698554
X100000963	Finngen_CAVS	homocitrulline	Inverse variance weighted	1.11912	3	0.77246
X100001461	Finngen_CAVS	1-stearoyl-GPE (18:0)	MR Egger	0.514902	3	0.915606
X100001461	Finngen_CAVS	1-stearoyl-GPE (18:0)	Inverse variance weighted	1.63453	4	0.802572
X100001551	Finngen_CAVS	1-arachidonoyl-GPC (20:4n6)*	MR Egger	1.1335	3	0.768994
X100001551	Finngen_CAVS	1-arachidonoyl-GPC (20:4n6)*	Inverse variance weighted	2.36903	4	0.668232
X100001567	Finngen_CAVS	1-palmitoyl-GPE (16:0)	MR Egger	0.366722	2	0.832468
X100001567	Finngen_CAVS	1-palmitoyl-GPE (16:0)	Inverse variance weighted	0.367694	3	0.946832
X100001869	Finngen_CAVS	1-stearoyl-2-arachidonoyl-GPC (18:0/20:4)	MR Egger	3.93425	2	0.139858
X100001869	Finngen_CAVS	1-stearoyl-2-arachidonoyl-GPC (18:0/20:4)	Inverse variance weighted	6.39549	3	0.0938767
X100002990	Finngen_CAVS	oleoyl-linoleoyl-glycerol (18:1/18:2) [2]	MR Egger	1.05157	2	0.591092
X100002990	Finngen_CAVS	oleoyl-linoleoyl-glycerol (18:1/18:2) [2]	Inverse variance weighted	1.08187	3	0.781453
X100008977	Finngen_CAVS	1-stearoyl-2-arachidonoyl-GPE (18:0/20:4)	MR Egger	3.53359	3	0.316431
X100008977	Finngen_CAVS	1-stearoyl-2-arachidonoyl-GPE (18:0/20:4)	Inverse variance weighted	3.79357	4	0.434664
X100008990	Finngen_CAVS	1-palmitoyl-2-arachidonoyl-GPE (16:0/20:4)*	MR Egger	3.12469	3	0.372797
X100008990	Finngen_CAVS	1-palmitoyl-2-arachidonoyl-GPE (16:0/20:4)*	Inverse variance weighted	3.44072	4	0.486949
X100008991	Finngen_CAVS	1-palmitoyl-2-docosahexaenoyl-GPE (16:0/22:6)*	MR Egger	4.27019	3	0.233728
X100008991	Finngen_CAVS	1-palmitoyl-2-docosahexaenoyl-GPE (16:0/22:6)*	Inverse variance weighted	4.55355	4	0.336245
X100008992	Finngen_CAVS	1-stearoyl-2-docosahexaenoyl-GPE (18:0/22:6)*	MR Egger	3.24752	3	0.355014
X100008992	Finngen_CAVS	1-stearoyl-2-docosahexaenoyl-GPE (18:0/22:6)*	Inverse variance weighted	3.25573	4	0.515977
X100009219	Finngen_CAVS	1-oleoyl-2-arachidonoyl-GPE (18:1/20:4)*	MR Egger	1.56423	3	0.667527
X100009219	Finngen_CAVS	1-oleoyl-2-arachidonoyl-GPE (18:1/20:4)*	Inverse variance weighted	1.61585	4	0.805941
X100010923	Finngen_CAVS	linoleoyl-arachidonoyl-glycerol (18:2/20:4) [2]*	MR Egger	3.80946	2	0.148863
X100010923	Finngen_CAVS	linoleoyl-arachidonoyl-glycerol (18:2/20:4) [2]*	Inverse variance weighted	9.87673	3	0.0196436
X1526	Finngen_CAVS	1-palmitoyl-2-oleoyl-GPE (16:0/18:1)	MR Egger	0.238165	2	0.887734
X1526	Finngen_CAVS	1-palmitoyl-2-oleoyl-GPE (16:0/18:1)	Inverse variance weighted	0.311862	3	0.957782
X1537	Finngen_CAVS	1-palmitoyl-2-linoleoyl-GPC (16:0/18:2)	MR Egger	1.98126	2	0.371342
X1537	Finngen_CAVS	1-palmitoyl-2-linoleoyl-GPC (16:0/18:2)	Inverse variance weighted	8.98338	3	0.0295127

## Sheet: ST8
Supplementary Table 8 Pleiotropy test for the causal association between metabolites and AS
id.exposure	id.outcome	outcome	exposure	egger_intercept	se	pval
X100000616	Finngen_CAVS	outcome	1-stearoyl-2-arachidonoyl-GPI (18:0/20:4)	0.00722906	0.0250759	0.791897
X100000963	Finngen_CAVS	outcome	homocitrulline	0.0129272	0.020398	0.591056
X100001461	Finngen_CAVS	outcome	1-stearoyl-GPE (18:0)	-0.0398063	0.0376196	0.367659
X100001551	Finngen_CAVS	outcome	1-arachidonoyl-GPC (20:4n6)*	0.0115276	0.0103708	0.347401
X100001567	Finngen_CAVS	outcome	1-palmitoyl-GPE (16:0)	0.00177796	0.0570213	0.977957
X100001869	Finngen_CAVS	outcome	1-stearoyl-2-arachidonoyl-GPC (18:0/20:4)	0.0183665	0.0164198	0.379646
X100002990	Finngen_CAVS	outcome	oleoyl-linoleoyl-glycerol (18:1/18:2) [2]	-0.00322348	0.0185184	0.877837
X100008977	Finngen_CAVS	outcome	1-stearoyl-2-arachidonoyl-GPE (18:0/20:4)	0.0103395	0.0220081	0.670534
X100008990	Finngen_CAVS	outcome	1-palmitoyl-2-arachidonoyl-GPE (16:0/20:4)*	0.0102918	0.0186841	0.620116
X100008991	Finngen_CAVS	outcome	1-palmitoyl-2-docosahexaenoyl-GPE (16:0/22:6)*	0.00843726	0.0189102	0.685709
X100008992	Finngen_CAVS	outcome	1-stearoyl-2-docosahexaenoyl-GPE (18:0/22:6)*	0.00161644	0.0185586	0.936081
X100009219	Finngen_CAVS	outcome	1-oleoyl-2-arachidonoyl-GPE (18:1/20:4)*	-0.00342352	0.0150686	0.834874
X100010923	Finngen_CAVS	outcome	linoleoyl-arachidonoyl-glycerol (18:2/20:4) [2]*	-0.0800257	0.0448383	0.216227
X1526	Finngen_CAVS	outcome	1-palmitoyl-2-oleoyl-GPE (16:0/18:1)	-0.00611271	0.022517	0.811483
X1537	Finngen_CAVS	outcome	1-palmitoyl-2-linoleoyl-GPC (16:0/18:2)	0.0392987	0.0148513	0.118053
SNP	id.outcome	exposure	F	steiger_dir	steiger_pval
rs10900223	Finngen_CAVS	carnitine	35.8218	TRUE	4.44091e-09
rs1171617	Finngen_CAVS	carnitine	606.961	TRUE	1.65093e-127
rs149235996	Finngen_CAVS	carnitine	66.0039	TRUE	1.5851e-15
rs7705826	Finngen_CAVS	carnitine	94.5372	TRUE	2.03929e-21
rs59532339	Finngen_CAVS	phenylacetate	73.0179	TRUE	3.44797e-16
rs1165213	Finngen_CAVS	xanthurenate	48.1431	TRUE	7.65793e-12
rs354710	Finngen_CAVS	xanthurenate	36.8453	TRUE	1.99364e-09
rs4148325	Finngen_CAVS	xanthurenate	95.0743	TRUE	6.09596e-22
rs80253618	Finngen_CAVS	xanthurenate	35.1126	TRUE	1.78331e-08
rs144429282	Finngen_CAVS	5-hydroxylysine	30.0765	TRUE	1.02444e-07
rs3885951	Finngen_CAVS	5-hydroxylysine	537.124	TRUE	1.73648e-113
rs58374597	Finngen_CAVS	5-hydroxylysine	100.155	TRUE	6.14699e-23
rs6495304	Finngen_CAVS	5-hydroxylysine	31.4745	TRUE	5.48944e-08
rs6679837	Finngen_CAVS	4-guanidinobutanoate	1074.34	TRUE	2.70126e-222
rs7969761	Finngen_CAVS	4-guanidinobutanoate	35.4831	TRUE	7.83347e-09
rs1780318	Finngen_CAVS	glycerol 3-phosphate	180.754	TRUE	5.36708e-38
rs56704741	Finngen_CAVS	glycerol 3-phosphate	40.3076	TRUE	9.32167e-10
rs10774021	Finngen_CAVS	imidazole lactate	150.429	TRUE	1.44611e-33
rs11076256	Finngen_CAVS	imidazole lactate	693.804	TRUE	9.45008e-146
rs12601778	Finngen_CAVS	imidazole lactate	48.9628	TRUE	8.92228e-12
rs143277630	Finngen_CAVS	imidazole lactate	77.1406	TRUE	5.26815e-18
rs145281230	Finngen_CAVS	imidazole lactate	35.2877	TRUE	4.90933e-09
rs2805103	Finngen_CAVS	imidazole lactate	33.1752	TRUE	3.49589e-08
rs4150575	Finngen_CAVS	imidazole lactate	41.7233	TRUE	2.98881e-10
rs490379	Finngen_CAVS	imidazole lactate	36.8225	TRUE	2.14786e-09
rs7530513	Finngen_CAVS	imidazole lactate	753.119	TRUE	1.78519e-154
rs10216901	Finngen_CAVS	kynurenine	36.5765	TRUE	4.07098e-09
rs3184504	Finngen_CAVS	kynurenine	53.3029	TRUE	7.32519e-12
rs4843270	Finngen_CAVS	kynurenine	154.78	TRUE	2.29246e-33
rs61825638	Finngen_CAVS	kynurenine	57.7909	TRUE	6.69274e-14
rs6540080	Finngen_CAVS	kynurenine	43.1621	TRUE	9.34277e-11
rs77692382	Finngen_CAVS	glycerophosphorylcholine (GPC)	49.2134	TRUE	2.21912e-11
rs72670481	Finngen_CAVS	maltotriose	32.222	TRUE	2.16984e-08
rs10168931	Finngen_CAVS	N-acetylglutamate	45.1236	TRUE	4.80124e-11
rs10854172	Finngen_CAVS	N-acetylglutamate	34.9035	TRUE	7.83421e-09
rs10168931	Finngen_CAVS	N-alpha-acetylornithine	91.1307	TRUE	7.14554e-21
rs72688441	Finngen_CAVS	ribitol	323.828	TRUE	8.55718e-69
rs72722075	Finngen_CAVS	ribitol	35.9784	TRUE	1.84914e-08
rs2529273	Finngen_CAVS	theobromine	32.182	TRUE	3.19322e-08
rs56113850	Finngen_CAVS	theobromine	46.23	TRUE	8.0136e-11
rs56113850	Finngen_CAVS	paraxanthine	48.6744	TRUE	2.4581e-11
rs11647808	Finngen_CAVS	indolelactate	65.3137	TRUE	2.25823e-15
rs145909629	Finngen_CAVS	indolelactate	29.7427	TRUE	7.02648e-08
rs2997922	Finngen_CAVS	indolelactate	139.049	TRUE	1.93071e-30
rs893971	Finngen_CAVS	4-methyl-2-oxopentanoate	37.6766	TRUE	1.69734e-09
rs116139938	Finngen_CAVS	1,5-anhydroglucitol (1,5-AG)	36.139	TRUE	4.43751e-09
rs11976181	Finngen_CAVS	1,5-anhydroglucitol (1,5-AG)	40.3943	TRUE	3.68095e-10
rs4988235	Finngen_CAVS	1,5-anhydroglucitol (1,5-AG)	65.0093	TRUE	2.30665e-15
rs77283946	Finngen_CAVS	1,5-anhydroglucitol (1,5-AG)	96.5033	TRUE	4.39286e-22
rs1532085	Finngen_CAVS	1-stearoyl-2-arachidonoyl-GPI (18:0/20:4)	33.9259	TRUE	7.1702e-08
rs174560	Finngen_CAVS	1-stearoyl-2-arachidonoyl-GPI (18:0/20:4)	263.106	TRUE	7.62475e-52
rs7241918	Finngen_CAVS	1-stearoyl-2-arachidonoyl-GPI (18:0/20:4)	44.1286	TRUE	1.09176e-10
rs77960347	Finngen_CAVS	1-stearoyl-2-arachidonoyl-GPI (18:0/20:4)	57.2669	TRUE	9.8782e-14
rs964184	Finngen_CAVS	1-stearoyl-2-arachidonoyl-GPI (18:0/20:4)	74.9819	TRUE	1.94148e-16
rs1000821	Finngen_CAVS	sphingosine 1-phosphate	39.1412	TRUE	2.87438e-09
rs1354034	Finngen_CAVS	1-stearoyl-2-oleoyl-GPS (18:0/18:1)	75.4673	TRUE	2.1986e-17
rs102275	Finngen_CAVS	1,2-dipalmitoyl-GPC (16:0/16:0)	192.044	TRUE	2.08874e-37
rs1061808	Finngen_CAVS	1,2-dipalmitoyl-GPC (16:0/16:0)	163.255	TRUE	6.42764e-34
rs17231506	Finngen_CAVS	1,2-dipalmitoyl-GPC (16:0/16:0)	30.8363	TRUE	5.69869e-08
rs174603	Finngen_CAVS	docosahexaenoate (DHA; 22:6n3)	34.7468	TRUE	2.0869e-07
rs13384756	Finngen_CAVS	2-hydroxyoctanoate	146.646	TRUE	1.23583e-32
rs74637339	Finngen_CAVS	2-hydroxyoctanoate	39.4695	TRUE	6.03253e-10
rs28415528	Finngen_CAVS	3-hydroxyoctanoate	53.8771	TRUE	5.82154e-13
rs9924150	Finngen_CAVS	3-hydroxyoctanoate	37.2585	TRUE	2.24709e-09
rs11076256	Finngen_CAVS	phenyllactate (PLA)	284.889	TRUE	9.65733e-62
rs143277630	Finngen_CAVS	phenyllactate (PLA)	32.8083	TRUE	1.83546e-08
rs1171623	Finngen_CAVS	palmitoylcarnitine (C16)	32.9513	TRUE	3.26634e-08
rs12210538	Finngen_CAVS	palmitoylcarnitine (C16)	92.0133	TRUE	4.92086e-21
rs1171617	Finngen_CAVS	hexanoylcarnitine (C6)	71.0829	TRUE	1.95841e-16
rs149556176	Finngen_CAVS	hexanoylcarnitine (C6)	59.9011	TRUE	4.23336e-14
rs2185152	Finngen_CAVS	hexanoylcarnitine (C6)	791.297	TRUE	5.45464e-165
rs662138	Finngen_CAVS	hexanoylcarnitine (C6)	46.4305	TRUE	1.45641e-11
rs77010315	Finngen_CAVS	hexanoylcarnitine (C6)	43.913	TRUE	8.66283e-11
rs148982377	Finngen_CAVS	dehydroepiandrosterone sulfate (DHEA-S)	133.289	TRUE	1.62114e-29
rs76294479	Finngen_CAVS	dehydroepiandrosterone sulfate (DHEA-S)	35.7685	TRUE	5.20552e-09
rs784420	Finngen_CAVS	dehydroepiandrosterone sulfate (DHEA-S)	32.1407	TRUE	2.22008e-08
rs955783	Finngen_CAVS	dehydroepiandrosterone sulfate (DHEA-S)	38.698	TRUE	1.1756e-09
rs1171617	Finngen_CAVS	acetylcarnitine (C2)	142.981	TRUE	1.26829e-31
rs74823953	Finngen_CAVS	acetylcarnitine (C2)	35.9741	TRUE	3.74672e-09
rs62381620	Finngen_CAVS	tartronate (hydroxymalonate)	41.9061	TRUE	6.48925e-10
rs62381198	Finngen_CAVS	oxalate (ethanedioate)	45.0874	TRUE	3.79842e-11
rs72692616	Finngen_CAVS	erythritol	109.053	TRUE	4.05379e-24
rs9858049	Finngen_CAVS	erythritol	38.0781	TRUE	2.10757e-09
rs112871012	Finngen_CAVS	1-oleoylglycerol (18:1)	32.1605	TRUE	7.11149e-08
rs114881696	Finngen_CAVS	1-oleoylglycerol (18:1)	30.0845	TRUE	6.53358e-08
rs72785421	Finngen_CAVS	1-oleoylglycerol (18:1)	30.1977	TRUE	1.1897e-07
rs964184	Finngen_CAVS	1-oleoylglycerol (18:1)	60.1498	TRUE	2.25007e-13
rs1129043	Finngen_CAVS	3-methyl-2-oxobutyrate	68.934	TRUE	3.64884e-16
rs1047891	Finngen_CAVS	homoarginine	301.143	TRUE	1.3034e-65
rs13135092	Finngen_CAVS	homoarginine	33.3032	TRUE	1.09051e-08
rs37370	Finngen_CAVS	homoarginine	37.8284	TRUE	3.03337e-09
rs72623915	Finngen_CAVS	homoarginine	495.38	TRUE	2.48014e-104
rs72629024	Finngen_CAVS	homoarginine	32.3163	TRUE	9.13006e-08
rs11667586	Finngen_CAVS	homocitrulline	145.222	TRUE	1.11816e-31
rs200399858	Finngen_CAVS	homocitrulline	63.3391	TRUE	1.14079e-14
rs4390625	Finngen_CAVS	homocitrulline	29.8312	TRUE	7.91491e-08
rs8101881	Finngen_CAVS	homocitrulline	276.087	TRUE	3.48831e-58
rs28415528	Finngen_CAVS	3-hydroxydecanoate	171.498	TRUE	6.06991e-38
rs1047891	Finngen_CAVS	N-acetylglycine	586.798	TRUE	1.09869e-124
rs596603	Finngen_CAVS	N-acetylglycine	59.9424	TRUE	3.80341e-14
rs62381620	Finngen_CAVS	threonate	44.2313	TRUE	2.10685e-10
rs1446585	Finngen_CAVS	galactonate	53.4613	TRUE	1.59802e-12
rs11575549	Finngen_CAVS	indoleacetate	44.4291	TRUE	7.95539e-11
rs9924150	Finngen_CAVS	indoleacetate	32.6463	TRUE	2.23741e-08
rs11133665	Finngen_CAVS	1-methylhistidine	89.8154	TRUE	1.99526e-20
rs35042303	Finngen_CAVS	1-methylhistidine	31.8891	TRUE	2.43972e-08
rs11611541	Finngen_CAVS	butyrylcarnitine (C4)	99.3059	TRUE	3.87496e-22
rs1171617	Finngen_CAVS	butyrylcarnitine (C4)	137.003	TRUE	2.29928e-30
rs274555	Finngen_CAVS	butyrylcarnitine (C4)	40.4976	TRUE	4.68904e-10
rs662138	Finngen_CAVS	butyrylcarnitine (C4)	98.8956	TRUE	7.26434e-23
rs73225032	Finngen_CAVS	butyrylcarnitine (C4)	118.564	TRUE	1.45185e-26
rs80254170	Finngen_CAVS	butyrylcarnitine (C4)	32.2544	TRUE	2.40905e-08
rs1171616	Finngen_CAVS	isobutyrylcarnitine (C4)	59.4978	TRUE	5.47601e-14
rs28504259	Finngen_CAVS	isobutyrylcarnitine (C4)	42.1113	TRUE	3.54537e-10
rs4350602	Finngen_CAVS	isobutyrylcarnitine (C4)	34.3559	TRUE	1.26197e-08
rs662138	Finngen_CAVS	isobutyrylcarnitine (C4)	464.522	TRUE	1.37665e-99
rs7111570	Finngen_CAVS	isobutyrylcarnitine (C4)	279.585	TRUE	9.83876e-61
rs80254170	Finngen_CAVS	isobutyrylcarnitine (C4)	192.408	TRUE	1.86044e-42
rs10020631	Finngen_CAVS	androsterone sulfate	106.118	TRUE	6.49357e-24
rs148621540	Finngen_CAVS	androsterone sulfate	87.0837	TRUE	4.44074e-20
rs296390	Finngen_CAVS	androsterone sulfate	42.4097	TRUE	2.10298e-10
rs34670419	Finngen_CAVS	androsterone sulfate	1459.21	TRUE	3.67235e-295
rs56225736	Finngen_CAVS	androsterone sulfate	41.6882	TRUE	2.08918e-10
rs72787511	Finngen_CAVS	androsterone sulfate	45.9775	TRUE	2.24097e-11
rs11681248	Finngen_CAVS	indolepropionate	29.8553	TRUE	1.71677e-07
rs8061485	Finngen_CAVS	indolepropionate	104.238	TRUE	1.24117e-23
rs4660978	Finngen_CAVS	dodecanedioate (C12-DC)	54.1857	TRUE	4.16656e-13
rs11679594	Finngen_CAVS	N-acetyltyrosine	1044.17	TRUE	2.84831e-214
rs459059	Finngen_CAVS	N-acetyltyrosine	31.3599	TRUE	6.89672e-08
rs7108760	Finngen_CAVS	N-acetyltyrosine	207.301	TRUE	2.32732e-45
rs9808106	Finngen_CAVS	N-acetyltyrosine	136.259	TRUE	4.32003e-30
rs72868316	Finngen_CAVS	1,3-dimethylurate	49.2055	TRUE	6.93722e-12
rs56113850	Finngen_CAVS	3-methylxanthine	43.6164	TRUE	2.8365e-10
rs10788817	Finngen_CAVS	3-hydroxylaurate	49.176	TRUE	3.88151e-12
rs200679552	Finngen_CAVS	gamma-glutamylvaline	29.8432	TRUE	1.04058e-07
rs274554	Finngen_CAVS	gamma-glutamylvaline	56.5394	TRUE	1.98501e-13
rs1126742	Finngen_CAVS	3-hydroxysebacate	110.654	TRUE	3.60929e-25
rs7542137	Finngen_CAVS	3-hydroxysebacate	40.909	TRUE	2.429e-10
rs1047891	Finngen_CAVS	propionylglycine	430.982	TRUE	1.23754e-92
rs2297442	Finngen_CAVS	propionylglycine	30.2268	TRUE	1.65319e-07
rs60774377	Finngen_CAVS	propionylglycine	50.2809	TRUE	5.66998e-12
rs1047891	Finngen_CAVS	butyrylglycine	243.408	TRUE	1.69698e-53
rs10774580	Finngen_CAVS	butyrylglycine	31.4618	TRUE	5.14861e-08
rs1799958	Finngen_CAVS	butyrylglycine	919.312	TRUE	2.15179e-190
rs1171617	Finngen_CAVS	propionylcarnitine (C3)	193.542	TRUE	3.05721e-42
rs149413352	Finngen_CAVS	propionylcarnitine (C3)	90.5911	TRUE	5.33759e-21
rs272863	Finngen_CAVS	propionylcarnitine (C3)	88.8077	TRUE	1.88203e-20
rs662138	Finngen_CAVS	propionylcarnitine (C3)	70.9889	TRUE	7.12169e-17
rs80254170	Finngen_CAVS	propionylcarnitine (C3)	29.7676	TRUE	8.38607e-08
rs62316592	Finngen_CAVS	pro-hydroxy-pro	30.0624	TRUE	9.32181e-08
rs10786187	Finngen_CAVS	3-hydroxy-2-ethylpropionate	70.1469	TRUE	2.48644e-15
rs10820721	Finngen_CAVS	3-hydroxy-2-ethylpropionate	41.7898	TRUE	4.23372e-10
rs201178950	Finngen_CAVS	3-carboxy-4-methyl-5-propyl-2-furanpropanoate (CMPF)	31.1401	TRUE	1.06842e-07
rs2328895	Finngen_CAVS	3-carboxy-4-methyl-5-propyl-2-furanpropanoate (CMPF)	45.7415	TRUE	2.5328e-11
rs4246215	Finngen_CAVS	docosapentaenoate (n3 DPA; 22:5n3)	85.9915	TRUE	7.60471e-17
rs174546	Finngen_CAVS	adrenate (22:4n6)	130.74	TRUE	2.5124e-25
rs61897793	Finngen_CAVS	docosatrienoate (22:3n3)	170.973	TRUE	2.91837e-36
rs1126742	Finngen_CAVS	10-undecenoate (11:1n1)	437.966	TRUE	1.10231e-93
rs10774021	Finngen_CAVS	1-methyl-4-imidazoleacetate	565.57	TRUE	8.19799e-120
rs1126743	Finngen_CAVS	sebacate (C10-DC)	64.901	TRUE	2.06832e-15
rs2012674	Finngen_CAVS	sebacate (C10-DC)	41.0529	TRUE	4.45676e-10
rs174535	Finngen_CAVS	stearidonate (18:4n3)	62.995	TRUE	3.53673e-12
rs603424	Finngen_CAVS	5-dodecenoate (12:1n7)	35.9708	TRUE	6.86306e-09
rs149556176	Finngen_CAVS	octanoylcarnitine (C8)	52.16	TRUE	1.89296e-12
rs17843929	Finngen_CAVS	octanoylcarnitine (C8)	127.43	TRUE	1.84348e-28
rs2062541	Finngen_CAVS	octanoylcarnitine (C8)	50.5949	TRUE	1.11008e-11
rs2185152	Finngen_CAVS	octanoylcarnitine (C8)	632.058	TRUE	7.19988e-133
rs148982377	Finngen_CAVS	tauro-beta-muricholate	411.461	TRUE	2.10264e-87
rs17843966	Finngen_CAVS	decanoylcarnitine (C10)	120.594	TRUE	4.98167e-27
rs2062541	Finngen_CAVS	decanoylcarnitine (C10)	38.7108	TRUE	3.42407e-09
rs2185152	Finngen_CAVS	decanoylcarnitine (C10)	359.718	TRUE	4.85513e-77
rs11689767	Finngen_CAVS	N-acetylglutamine	97.2205	TRUE	2.63405e-21
rs12994696	Finngen_CAVS	N-acetylglutamine	42.7668	TRUE	2.09907e-10
rs1495741	Finngen_CAVS	N-acetylglutamine	96.5003	TRUE	2.18078e-21
rs4500972	Finngen_CAVS	N-acetylglutamine	3579.84	TRUE	0
rs6718289	Finngen_CAVS	N-acetylglutamine	34.6178	TRUE	1.10774e-08
rs1165199	Finngen_CAVS	N-acetylphenylalanine	98.4317	TRUE	1.23744e-22
rs11689767	Finngen_CAVS	N-acetylphenylalanine	46.3851	TRUE	1.0167e-10
rs1881245	Finngen_CAVS	N-acetylphenylalanine	1477.18	TRUE	7.57186e-300
rs7108760	Finngen_CAVS	N-acetylphenylalanine	179.082	TRUE	1.98101e-39
rs11689767	Finngen_CAVS	N-acetylasparagine	98.8143	TRUE	1.22764e-21
rs13392872	Finngen_CAVS	N-acetylasparagine	5428.56	TRUE	0
rs523355	Finngen_CAVS	N-acetylasparagine	59.1676	TRUE	5.9747e-14
rs8012505	Finngen_CAVS	N-acetylasparagine	132.055	TRUE	1.2701e-28
rs1492701	Finngen_CAVS	1-palmitoyl-GPC (16:0)	103.57	TRUE	1.58424e-22
rs62036205	Finngen_CAVS	1-palmitoyl-GPC (16:0)	32.7954	TRUE	1.83853e-08
rs115481410	Finngen_CAVS	N-acetylarginine	119.332	TRUE	2.17953e-26
rs11568438	Finngen_CAVS	N-acetylarginine	30.1507	TRUE	1.12141e-07
rs1171617	Finngen_CAVS	N-acetylarginine	67.8471	TRUE	9.52327e-16
rs146773347	Finngen_CAVS	N-acetylarginine	42.8306	TRUE	3.44414e-10
rs2453583	Finngen_CAVS	N-acetylarginine	46.1676	TRUE	2.18868e-11
rs7419346	Finngen_CAVS	N-acetylarginine	1467.1	TRUE	3.86074e-294
rs78908967	Finngen_CAVS	N-acetylarginine	178.576	TRUE	2.16685e-39
rs148164215	Finngen_CAVS	campesterol	29.7571	TRUE	7.59337e-08
rs4299376	Finngen_CAVS	campesterol	347.08	TRUE	2.17582e-74
rs11242109	Finngen_CAVS	myristoylcarnitine (C14)	59.9491	TRUE	2.37586e-14
rs174560	Finngen_CAVS	1-stearoyl-GPC (18:0)	49.4184	TRUE	9.92967e-10
rs404673	Finngen_CAVS	1-stearoyl-GPC (18:0)	30.6089	TRUE	2.0107e-07
rs77692382	Finngen_CAVS	1-stearoyl-GPC (18:0)	78.2201	TRUE	1.92747e-17
rs77692382	Finngen_CAVS	1-oleoyl-GPC (18:1)	77.1069	TRUE	3.29155e-17
rs1047891	Finngen_CAVS	N-acetylthreonine	30.4851	TRUE	4.4818e-08
rs148621540	Finngen_CAVS	epiandrosterone sulfate	60.0896	TRUE	2.6085e-14
rs1939768	Finngen_CAVS	epiandrosterone sulfate	34.8338	TRUE	8.37092e-09
rs34670419	Finngen_CAVS	epiandrosterone sulfate	1177.66	TRUE	7.65185e-241
rs56225736	Finngen_CAVS	epiandrosterone sulfate	38.5218	TRUE	1.01377e-09
rs969114	Finngen_CAVS	epiandrosterone sulfate	41.1876	TRUE	2.32643e-10
rs11689767	Finngen_CAVS	N-acetylhistidine	37.7028	TRUE	6.58513e-09
rs34985488	Finngen_CAVS	N-acetylhistidine	580.309	TRUE	1.02746e-121
rs6546861	Finngen_CAVS	N-acetylhistidine	445.08	TRUE	2.43837e-95
rs75082775	Finngen_CAVS	N-acetylhistidine	128.897	TRUE	1.56853e-28
rs1047891	Finngen_CAVS	gamma-glutamylglycine	984.114	TRUE	1.08541e-204
rs145024038	Finngen_CAVS	gamma-glutamylglycine	38.8757	TRUE	1.08037e-09
rs1992855	Finngen_CAVS	gamma-glutamylglycine	31.4469	TRUE	4.70667e-08
rs2297442	Finngen_CAVS	gamma-glutamylglycine	38.1606	TRUE	3.47863e-09
rs6004193	Finngen_CAVS	gamma-glutamyltryptophan	52.0283	TRUE	2.6613e-12
rs10018448	Finngen_CAVS	alpha-hydroxyisovalerate	40.0405	TRUE	8.77674e-10
rs10802092	Finngen_CAVS	alpha-hydroxyisovalerate	136.012	TRUE	7.69204e-30
rs2393791	Finngen_CAVS	alpha-hydroxyisovalerate	58.1861	TRUE	1.14756e-13
rs3802967	Finngen_CAVS	alpha-hydroxyisovalerate	326.912	TRUE	1.36728e-70
rs1260326	Finngen_CAVS	gamma-glutamylthreonine	45.1626	TRUE	1.21853e-09
rs10029860	Finngen_CAVS	erythronate*	30.4376	TRUE	1.39849e-07
rs1077697	Finngen_CAVS	erythronate*	30.4	TRUE	5.99956e-08
rs114030816	Finngen_CAVS	erythronate*	49.9119	TRUE	5.4663e-12
rs62255992	Finngen_CAVS	erythronate*	96.8481	TRUE	6.87061e-22
rs2518814	Finngen_CAVS	N-acetylproline	38.5909	TRUE	1.96262e-09
rs807666	Finngen_CAVS	aconitate [cis or trans]	34.3829	TRUE	8.05445e-09
rs12210538	Finngen_CAVS	stearoylcarnitine (C18)	133.048	TRUE	9.92288e-30
rs61781291	Finngen_CAVS	stearoylcarnitine (C18)	44.6668	TRUE	2.60601e-10
rs6832951	Finngen_CAVS	stearoylcarnitine (C18)	30.8638	TRUE	3.84037e-08
rs17843966	Finngen_CAVS	laurylcarnitine (C12)	29.7715	TRUE	1.1042e-07
rs1171616	Finngen_CAVS	isovalerylcarnitine (C5)	31.2498	TRUE	5.9728e-08
rs2289329	Finngen_CAVS	isovalerylcarnitine (C5)	126.063	TRUE	2.01973e-28
rs273900	Finngen_CAVS	isovalerylcarnitine (C5)	140.652	TRUE	1.42858e-31
rs34708625	Finngen_CAVS	isovalerylcarnitine (C5)	37.5727	TRUE	2.34023e-09
rs12148513	Finngen_CAVS	7-methylxanthine	38.4952	TRUE	1.77387e-09
rs6569661	Finngen_CAVS	7-methylxanthine	30.3865	TRUE	5.99366e-08
rs2608631	Finngen_CAVS	1,3,7-trimethylurate	58.8197	TRUE	2.45252e-13
rs7900208	Finngen_CAVS	1,3,7-trimethylurate	31.556	TRUE	6.29151e-08
rs7487383	Finngen_CAVS	3,7-dimethylurate	30.8215	TRUE	5.79521e-08
rs10103281	Finngen_CAVS	5-acetylamino-6-formylamino-3-methyluracil	87.5718	TRUE	5.41462e-20
rs35246381	Finngen_CAVS	5-acetylamino-6-formylamino-3-methyluracil	2364.13	TRUE	0
rs58153262	Finngen_CAVS	5-acetylamino-6-formylamino-3-methyluracil	49.9057	TRUE	3.41823e-12
rs1495741	Finngen_CAVS	5-acetylamino-6-amino-3-methyluracil	437.446	TRUE	5.89998e-92
rs2472297	Finngen_CAVS	5-acetylamino-6-amino-3-methyluracil	45.096	TRUE	5.55819e-11
rs73075157	Finngen_CAVS	5-acetylamino-6-amino-3-methyluracil	30.2474	TRUE	5.19828e-08
rs1505100	Finngen_CAVS	indolebutyrate	77.3891	TRUE	6.46705e-18
rs2106727	Finngen_CAVS	1-methylxanthine	41.3995	TRUE	5.05315e-10
rs2472297	Finngen_CAVS	1-methylxanthine	68.1078	TRUE	6.75249e-16
rs35570672	Finngen_CAVS	1-methylxanthine	394.168	TRUE	5.25634e-83
rs1171615	Finngen_CAVS	N1-methylinosine	38.2023	TRUE	1.90957e-09
rs6704782	Finngen_CAVS	N2,N2-dimethylguanosine	30.916	TRUE	7.64055e-08
rs114324563	Finngen_CAVS	N4-acetylcytidine	33.3399	TRUE	1.51356e-08
rs117958023	Finngen_CAVS	N4-acetylcytidine	48.0939	TRUE	1.32184e-11
rs181671	Finngen_CAVS	N4-acetylcytidine	79.1673	TRUE	4.25092e-18
rs2242047	Finngen_CAVS	N4-acetylcytidine	32.3467	TRUE	3.06453e-08
rs72754973	Finngen_CAVS	N4-acetylcytidine	164.544	TRUE	1.43818e-35
rs75825317	Finngen_CAVS	N4-acetylcytidine	39.7167	TRUE	7.6482e-10
rs758427	Finngen_CAVS	N4-acetylcytidine	43.4756	TRUE	1.16321e-10
rs9467618	Finngen_CAVS	N4-acetylcytidine	30.3109	TRUE	6.17154e-08
rs651578	Finngen_CAVS	N6-carbamoylthreonyladenosine	41.9075	TRUE	1.42533e-10
rs12487905	Finngen_CAVS	orotidine	31.7263	TRUE	2.44482e-08
rs140824500	Finngen_CAVS	orotidine	1351.53	TRUE	1.66068e-276
rs35350651	Finngen_CAVS	orotidine	30.4357	TRUE	2.10209e-07
rs77924615	Finngen_CAVS	orotidine	36.5813	TRUE	4.23378e-09
rs10029860	Finngen_CAVS	5,6-dihydrouridine	32.27	TRUE	5.71623e-08
rs117958023	Finngen_CAVS	5,6-dihydrouridine	42.1878	TRUE	2.43237e-10
rs2242047	Finngen_CAVS	5,6-dihydrouridine	33.5894	TRUE	1.65336e-08
rs55990066	Finngen_CAVS	5,6-dihydrouridine	88.496	TRUE	8.60623e-20
rs144098166	Finngen_CAVS	3-(3-amino-3-carboxypropyl)uridine*	30.6158	TRUE	1.11626e-07
rs77924615	Finngen_CAVS	3-(3-amino-3-carboxypropyl)uridine*	37.4226	TRUE	2.79452e-09
rs11215670	Finngen_CAVS	1-arachidonylglycerol (20:4)	30.2361	TRUE	7.92493e-08
rs174564	Finngen_CAVS	1-arachidonylglycerol (20:4)	285.165	TRUE	8.87758e-56
rs147440481	Finngen_CAVS	cysteine-glutathione disulfide	39.3996	TRUE	6.72669e-10
rs3859862	Finngen_CAVS	cysteine-glutathione disulfide	308.167	TRUE	5.00489e-66
rs924138	Finngen_CAVS	cysteine-glutathione disulfide	37.5666	TRUE	5.92308e-09
rs131813	Finngen_CAVS	5-methyluridine (ribothymidine)	1058.14	TRUE	1.36587e-216
rs188232986	Finngen_CAVS	5-methyluridine (ribothymidine)	30.7719	TRUE	8.41535e-08
rs557700	Finngen_CAVS	5-methyluridine (ribothymidine)	29.9485	TRUE	1.1303e-07
rs7238	Finngen_CAVS	5-methyluridine (ribothymidine)	39.1278	TRUE	7.54037e-10
rs7804178	Finngen_CAVS	5-methyluridine (ribothymidine)	89.7442	TRUE	7.22867e-21
rs10022462	Finngen_CAVS	isovalerylglycine	29.8835	TRUE	9.29402e-08
rs1047891	Finngen_CAVS	isovalerylglycine	149.651	TRUE	1.11971e-33
rs4284207	Finngen_CAVS	3-hydroxydodecanedioate*	37.6848	TRUE	1.53097e-09
rs55754655	Finngen_CAVS	7-methylguanine	52.6202	TRUE	1.00078e-12
rs139097404	Finngen_CAVS	1-stearoyl-GPE (18:0)	38.0041	TRUE	1.04692e-09
rs35853021	Finngen_CAVS	1-stearoyl-GPE (18:0)	177.874	TRUE	1.81917e-37
rs438811	Finngen_CAVS	1-stearoyl-GPE (18:0)	41.206	TRUE	2.24913e-10
rs633695	Finngen_CAVS	1-stearoyl-GPE (18:0)	100.131	TRUE	3.59935e-22
rs77692382	Finngen_CAVS	1-stearoyl-GPE (18:0)	111.023	TRUE	2.77239e-24
rs72783089	Finngen_CAVS	1-stearoyl-GPG (18:0)	30.695	TRUE	4.46905e-08
rs111716433	Finngen_CAVS	3-methylcytidine	2767.64	TRUE	0
rs73381355	Finngen_CAVS	3-methylcytidine	31.5785	TRUE	3.13487e-08
rs884473	Finngen_CAVS	3-methylcytidine	54.258	TRUE	4.18257e-13
rs59621444	Finngen_CAVS	N1-Methyl-2-pyridone-5-carboxamide	34.2627	TRUE	1.6037e-08
rs4049869	Finngen_CAVS	gamma-glutamylisoleucine*	36.9723	TRUE	7.45349e-09
rs12210538	Finngen_CAVS	oleoylcarnitine (C18:1)	139.291	TRUE	4.75699e-31
rs11839149	Finngen_CAVS	gamma-glutamyl-2-aminobutyrate	29.9743	TRUE	8.62447e-08
rs143837154	Finngen_CAVS	gamma-glutamyl-2-aminobutyrate	33.2858	TRUE	2.29694e-08
rs78334557	Finngen_CAVS	gamma-glutamyl-2-aminobutyrate	30.4961	TRUE	9.71609e-08
rs1260326	Finngen_CAVS	1-palmitoleoyl-GPC (16:1)*	32.7447	TRUE	3.57699e-07
rs4149067	Finngen_CAVS	1-palmitoleoyl-GPC (16:1)*	39.6217	TRUE	1.48856e-09
rs603424	Finngen_CAVS	1-palmitoleoyl-GPC (16:1)*	80.9676	TRUE	1.94702e-18
rs61781291	Finngen_CAVS	1-palmitoleoyl-GPC (16:1)*	39.9362	TRUE	2.51271e-09
rs1047891	Finngen_CAVS	hexanoylglycine	297.851	TRUE	6.37118e-65
rs7513363	Finngen_CAVS	hexanoylglycine	221.904	TRUE	1.87507e-48
rs10774021	Finngen_CAVS	glutamine_degradant*	118.863	TRUE	7.08319e-27
rs146767775	Finngen_CAVS	glutamine_degradant*	70.397	TRUE	1.88377e-16
rs17279437	Finngen_CAVS	glutamine_degradant*	126.155	TRUE	4.40307e-28
rs2467862	Finngen_CAVS	glutamine_degradant*	36.0535	TRUE	5.16608e-09
rs715	Finngen_CAVS	glutamine_degradant*	116.453	TRUE	1.28895e-26
rs10802092	Finngen_CAVS	2-hydroxy-3-methylvalerate	73.1488	TRUE	1.21789e-16
rs3802967	Finngen_CAVS	2-hydroxy-3-methylvalerate	76.5828	TRUE	7.19527e-18
rs74823953	Finngen_CAVS	homostachydrine*	40.2841	TRUE	4.36164e-10
rs1219550	Finngen_CAVS	1-arachidonoyl-GPC (20:4n6)*	32.4043	TRUE	9.05831e-08
rs174566	Finngen_CAVS	1-arachidonoyl-GPC (20:4n6)*	1404.1	TRUE	2.11828e-272
rs2954021	Finngen_CAVS	1-arachidonoyl-GPC (20:4n6)*	33.6197	TRUE	5.13031e-08
rs4500751	Finngen_CAVS	1-arachidonoyl-GPC (20:4n6)*	52.9847	TRUE	1.93914e-12
rs58542926	Finngen_CAVS	1-arachidonoyl-GPC (20:4n6)*	29.7353	TRUE	1.1994e-07
rs603424	Finngen_CAVS	2-palmitoleoyl-GPC (16:1)*	42.7547	TRUE	2.45614e-10
rs61781291	Finngen_CAVS	2-palmitoyl-GPC (16:0)*	53.101	TRUE	4.59258e-12
rs12914626	Finngen_CAVS	1-palmitoyl-GPE (16:0)	71.3927	TRUE	3.84743e-16
rs190543502	Finngen_CAVS	1-palmitoyl-GPE (16:0)	38.8323	TRUE	8.74689e-10
rs261291	Finngen_CAVS	1-palmitoyl-GPE (16:0)	138.446	TRUE	1.92113e-29
rs7515857	Finngen_CAVS	1-palmitoyl-GPE (16:0)	70.8449	TRUE	8.88842e-16
rs1492701	Finngen_CAVS	1-oleoyl-GPE (18:1)	45.6575	TRUE	1.67975e-10
rs35853021	Finngen_CAVS	1-oleoyl-GPE (18:1)	35.1012	TRUE	4.19212e-08
rs6440123	Finngen_CAVS	1-oleoyl-GPE (18:1)	34.2184	TRUE	7.66954e-09
rs174546	Finngen_CAVS	1-linoleoyl-GPE (18:2)*	313.962	TRUE	1.52247e-61
rs73069021	Finngen_CAVS	1-linoleoyl-GPE (18:2)*	41.4096	TRUE	4.12996e-10
rs77692382	Finngen_CAVS	1-linoleoyl-GPE (18:2)*	51.4633	TRUE	7.50813e-12
rs10770795	Finngen_CAVS	1-arachidonoyl-GPE (20:4n6)*	30.4732	TRUE	1.62652e-07
rs11519272	Finngen_CAVS	1-arachidonoyl-GPE (20:4n6)*	178.283	TRUE	9.71486e-39
rs1532085	Finngen_CAVS	1-arachidonoyl-GPE (20:4n6)*	42.9969	TRUE	9.84953e-10
rs174560	Finngen_CAVS	1-arachidonoyl-GPE (20:4n6)*	568.264	TRUE	2.24179e-112
rs13014692	Finngen_CAVS	N-acetylcitrulline	61.8673	TRUE	3.29932e-14
rs7562047	Finngen_CAVS	N-acetylcitrulline	1926.63	TRUE	0
rs174570	Finngen_CAVS	docosapentaenoate (n6 DPA; 22:5n6)	49.0091	TRUE	4.94454e-10
rs17686579	Finngen_CAVS	docosapentaenoate (n6 DPA; 22:5n6)	30.0207	TRUE	8.5002e-08
rs2776037	Finngen_CAVS	gulonate*	34.5384	TRUE	1.43461e-08
rs1047891	Finngen_CAVS	isobutyrylglycine	168.146	TRUE	1.32951e-37
rs10896190	Finngen_CAVS	isobutyrylglycine	31.3623	TRUE	4.17939e-08
rs1440581	Finngen_CAVS	isobutyrylglycine	33.6885	TRUE	1.99424e-08
rs7111570	Finngen_CAVS	isobutyrylglycine	61.73	TRUE	1.07063e-14
rs1047891	Finngen_CAVS	glutarylcarnitine (C5-DC)	38.9061	TRUE	6.42726e-10
rs1134688	Finngen_CAVS	glutarylcarnitine (C5-DC)	193.241	TRUE	6.26267e-43
rs12431901	Finngen_CAVS	glutarylcarnitine (C5-DC)	30.6918	TRUE	6.22191e-08
rs2062541	Finngen_CAVS	glutarylcarnitine (C5-DC)	54.5884	TRUE	1.62081e-12
rs2405528	Finngen_CAVS	glutarylcarnitine (C5-DC)	36.7803	TRUE	3.9383e-09
rs55936281	Finngen_CAVS	glutarylcarnitine (C5-DC)	58.4054	TRUE	7.49594e-14
rs74717771	Finngen_CAVS	glutarylcarnitine (C5-DC)	42.0042	TRUE	3.05351e-10
rs78185702	Finngen_CAVS	glutarylcarnitine (C5-DC)	59.3892	TRUE	1.69774e-13
rs8012	Finngen_CAVS	glutarylcarnitine (C5-DC)	431.679	TRUE	1.03365e-91
rs8056893	Finngen_CAVS	glutarylcarnitine (C5-DC)	211.769	TRUE	9.71276e-47
rs1171617	Finngen_CAVS	beta-hydroxyisovaleroylcarnitine	40.599	TRUE	6.06381e-10
rs635620	Finngen_CAVS	beta-hydroxyisovaleroylcarnitine	63.6039	TRUE	2.98149e-15
rs6443851	Finngen_CAVS	beta-hydroxyisovaleroylcarnitine	252.584	TRUE	2.41958e-55
rs7678928	Finngen_CAVS	tiglylcarnitine (C5:1-DC)	63.2349	TRUE	1.21916e-14
rs143550070	Finngen_CAVS	catechol sulfate	30.417	TRUE	1.45757e-07
rs41272687	Finngen_CAVS	7-alpha-hydroxy-3-oxo-4-cholestenoate (7-Hoca)	38.0525	TRUE	1.06454e-09
rs10897485	Finngen_CAVS	N-acetyl-aspartyl-glutamate (NAAG)	218.915	TRUE	3.15191e-48
rs143474110	Finngen_CAVS	N-acetyl-aspartyl-glutamate (NAAG)	35.2712	TRUE	5.36498e-09
rs144885738	Finngen_CAVS	N-acetyl-aspartyl-glutamate (NAAG)	37.7114	TRUE	1.82173e-09
rs2697919	Finngen_CAVS	N-acetyl-aspartyl-glutamate (NAAG)	35.4371	TRUE	5.77758e-09
rs61886473	Finngen_CAVS	N-acetyl-aspartyl-glutamate (NAAG)	1133.55	TRUE	4.79869e-234
rs11829410	Finngen_CAVS	tetradecanedioate (C14-DC)	68.7326	TRUE	6.94317e-16
rs12406866	Finngen_CAVS	tetradecanedioate (C14-DC)	70.329	TRUE	1.41898e-16
rs4149056	Finngen_CAVS	tetradecanedioate (C14-DC)	653.838	TRUE	1.89825e-135
rs4762697	Finngen_CAVS	tetradecanedioate (C14-DC)	113.086	TRUE	1.13129e-25
rs7306128	Finngen_CAVS	tetradecanedioate (C14-DC)	68.7326	TRUE	6.79576e-16
rs11045806	Finngen_CAVS	hexadecanedioate (C16-DC)	146.092	TRUE	2.62873e-32
rs11829410	Finngen_CAVS	hexadecanedioate (C16-DC)	59.5161	TRUE	6.25901e-14
rs12406866	Finngen_CAVS	hexadecanedioate (C16-DC)	33.6183	TRUE	1.17102e-08
rs4149056	Finngen_CAVS	hexadecanedioate (C16-DC)	684.887	TRUE	1.09168e-141
rs7306128	Finngen_CAVS	hexadecanedioate (C16-DC)	59.5161	TRUE	6.13512e-14
rs79400241	Finngen_CAVS	hexadecanedioate (C16-DC)	35.6161	TRUE	6.57066e-09
rs10255591	Finngen_CAVS	octadecanedioate (C18-DC)	36.1822	TRUE	3.17834e-09
rs4149034	Finngen_CAVS	octadecanedioate (C18-DC)	48.415	TRUE	9.41462e-12
rs55744319	Finngen_CAVS	octadecanedioate (C18-DC)	95.2965	TRUE	1.22858e-21
rs77692382	Finngen_CAVS	glycerophosphoethanolamine	31.8235	TRUE	9.75129e-08
rs8138467	Finngen_CAVS	glycerophosphoethanolamine	69.9189	TRUE	2.87307e-16
rs4149056	Finngen_CAVS	glycolithocholate sulfate*	111.909	TRUE	2.01292e-24
rs55971546	Finngen_CAVS	glycolithocholate sulfate*	115.224	TRUE	2.38109e-26
rs55971546	Finngen_CAVS	taurolithocholate 3-sulfate	120.954	TRUE	1.42554e-27
rs57743625	Finngen_CAVS	taurolithocholate 3-sulfate	48.622	TRUE	1.68698e-11
rs10774021	Finngen_CAVS	deoxycarnitine	612.298	TRUE	2.41791e-129
rs1171615	Finngen_CAVS	deoxycarnitine	71.5333	TRUE	1.50091e-16
rs17243908	Finngen_CAVS	deoxycarnitine	60.152	TRUE	1.65885e-14
rs2072536	Finngen_CAVS	deoxycarnitine	38.0629	TRUE	1.22829e-09
rs2255531	Finngen_CAVS	deoxycarnitine	37.836	TRUE	2.93337e-09
rs1047891	Finngen_CAVS	1-ribosyl-imidazoleacetate*	31.496	TRUE	2.68799e-08
rs11613331	Finngen_CAVS	1-ribosyl-imidazoleacetate*	105.893	TRUE	9.78956e-24
rs67417370	Finngen_CAVS	1-ribosyl-imidazoleacetate*	30.8436	TRUE	7.7351e-08
rs7094385	Finngen_CAVS	1-ribosyl-imidazoleacetate*	85.6393	TRUE	3.35377e-19
rs9657360	Finngen_CAVS	1-ribosyl-imidazoleacetate*	64.4033	TRUE	2.80117e-15
rs2719004	Finngen_CAVS	3,4-dihydroxybutyrate	147.508	TRUE	2.05818e-32
rs6789480	Finngen_CAVS	indoleacetylglutamine	30.4954	TRUE	1.95511e-07
rs73530508	Finngen_CAVS	indoleacetylglutamine	104.699	TRUE	1.21696e-23
rs7554832	Finngen_CAVS	indoleacetylglutamine	83.3468	TRUE	3.37515e-19
rs9924150	Finngen_CAVS	indoleacetylglutamine	175.299	TRUE	9.96934e-39
rs2817188	Finngen_CAVS	hexanoylglutamine	452.113	TRUE	9.56157e-97
rs3799367	Finngen_CAVS	hexanoylglutamine	40.0637	TRUE	6.30042e-10
rs4841133	Finngen_CAVS	hexanoylglutamine	38.1412	TRUE	1.45536e-09
rs77773255	Finngen_CAVS	hexanoylglutamine	315.762	TRUE	5.86492e-68
rs1050541	Finngen_CAVS	N6-acetyllysine	72.618	TRUE	7.12656e-17
rs13894	Finngen_CAVS	N6-acetyllysine	483.01	TRUE	9.13858e-101
rs4122352	Finngen_CAVS	dihomo-linolenate (20:3n3 or n6)	37.253	TRUE	2.81543e-09
rs61897793	Finngen_CAVS	dihomo-linolenate (20:3n3 or n6)	57.5282	TRUE	7.8574e-13
rs114988449	Finngen_CAVS	tryptophan betaine	29.9072	TRUE	1.67051e-07
rs140009120	Finngen_CAVS	tryptophan betaine	32.0953	TRUE	1.97452e-08
rs270611	Finngen_CAVS	tryptophan betaine	33.7903	TRUE	1.08909e-08
rs7705826	Finngen_CAVS	tryptophan betaine	185.624	TRUE	1.33678e-40
rs78237766	Finngen_CAVS	4-vinylphenol sulfate	31.6817	TRUE	3.04018e-08
rs12212049	Finngen_CAVS	thymol sulfate	47.9691	TRUE	6.83112e-12
rs75794524	Finngen_CAVS	thymol sulfate	45.6709	TRUE	8.27179e-11
rs12695769	Finngen_CAVS	1-oleoyl-GPI (18:1)	40.1324	TRUE	4.31457e-10
rs4806498	Finngen_CAVS	1-oleoyl-GPI (18:1)	36.3708	TRUE	1.43709e-08
rs11668882	Finngen_CAVS	1-linoleoyl-GPI (18:2)*	94.5221	TRUE	1.14851e-20
rs174547	Finngen_CAVS	1-linoleoyl-GPI (18:2)*	108.632	TRUE	5.32144e-21
rs4149067	Finngen_CAVS	1-linoleoyl-GPI (18:2)*	60.5409	TRUE	5.67589e-14
rs11161609	Finngen_CAVS	dimethylarginine (SDMA + ADMA)	43.1827	TRUE	9.53703e-11
rs37370	Finngen_CAVS	dimethylarginine (SDMA + ADMA)	97.8088	TRUE	6.32017e-22
rs113342678	Finngen_CAVS	gamma-glutamylalanine	30.8452	TRUE	8.03036e-08
rs75200713	Finngen_CAVS	gamma-glutamylalanine	30.4552	TRUE	8.87849e-08
rs13146163	Finngen_CAVS	N-acetylserine	36.8885	TRUE	6.01396e-09
rs148804382	Finngen_CAVS	N-acetylserine	47.9586	TRUE	1.347e-11
rs12695769	Finngen_CAVS	1-stearoyl-2-oleoyl-GPE (18:0/18:1)	51.1779	TRUE	1.76131e-12
rs2070895	Finngen_CAVS	1-stearoyl-2-oleoyl-GPE (18:0/18:1)	161.344	TRUE	1.70865e-34
rs2414577	Finngen_CAVS	1-stearoyl-2-oleoyl-GPE (18:0/18:1)	206.792	TRUE	1.28659e-43
rs439401	Finngen_CAVS	1-stearoyl-2-oleoyl-GPE (18:0/18:1)	35.3633	TRUE	6.57447e-09
rs9467618	Finngen_CAVS	4-allylphenol sulfate	52.2037	TRUE	1.1168e-12
rs10897211	Finngen_CAVS	1-stearoyl-2-arachidonoyl-GPC (18:0/20:4)	31.7698	TRUE	2.62416e-07
rs12928099	Finngen_CAVS	1-stearoyl-2-arachidonoyl-GPC (18:0/20:4)	55.1974	TRUE	4.33161e-13
rs174564	Finngen_CAVS	1-stearoyl-2-arachidonoyl-GPC (18:0/20:4)	2283.55	TRUE	0
rs58542926	Finngen_CAVS	1-stearoyl-2-arachidonoyl-GPC (18:0/20:4)	36.382	TRUE	4.45135e-09
rs12928099	Finngen_CAVS	1-palmitoyl-2-linoleoyl-GPE (16:0/18:2)	35.3411	TRUE	7.64256e-09
rs16939991	Finngen_CAVS	1-palmitoyl-2-linoleoyl-GPE (16:0/18:2)	30.296	TRUE	8.12346e-08
rs695110	Finngen_CAVS	1-palmitoyl-2-linoleoyl-GPE (16:0/18:2)	42.6002	TRUE	7.29197e-10
rs12449930	Finngen_CAVS	sphinganine-1-phosphate	45.5362	TRUE	1.35398e-10
rs1045989	Finngen_CAVS	glycosyl-N-stearoyl-sphingosine (d18:1/18:0)	30.9669	TRUE	5.72988e-08
rs10814274	Finngen_CAVS	glycosyl-N-stearoyl-sphingosine (d18:1/18:0)	83.7366	TRUE	9.02582e-19
rs11736427	Finngen_CAVS	glycosyl-N-stearoyl-sphingosine (d18:1/18:0)	44.0402	TRUE	1.04578e-10
rs1871194	Finngen_CAVS	glycosyl-N-stearoyl-sphingosine (d18:1/18:0)	53.9956	TRUE	5.75892e-13
rs2074798	Finngen_CAVS	glycosyl-N-stearoyl-sphingosine (d18:1/18:0)	49.121	TRUE	1.12299e-11
rs35818294	Finngen_CAVS	glycosyl-N-stearoyl-sphingosine (d18:1/18:0)	151.274	TRUE	5.26235e-34
rs17806888	Finngen_CAVS	succinylcarnitine (C4-DC)	120.767	TRUE	5.68827e-27
rs2062541	Finngen_CAVS	succinylcarnitine (C4-DC)	59.0503	TRUE	1.88997e-13
rs2282140	Finngen_CAVS	succinylcarnitine (C4-DC)	42.9269	TRUE	2.438e-10
rs3814492	Finngen_CAVS	succinylcarnitine (C4-DC)	165.933	TRUE	8.32049e-37
rs4775623	Finngen_CAVS	succinylcarnitine (C4-DC)	548.409	TRUE	3.99577e-115
rs74991768	Finngen_CAVS	succinylcarnitine (C4-DC)	30.3957	TRUE	4.74024e-08
rs10185174	Finngen_CAVS	bilirubin (E,E)*	31.4172	TRUE	6.39653e-08
rs1871395	Finngen_CAVS	bilirubin (E,E)*	41.6923	TRUE	8.73844e-10
rs4533344	Finngen_CAVS	bilirubin (E,E)*	30.6769	TRUE	7.23183e-08
rs6744284	Finngen_CAVS	bilirubin (E,E)*	1090.91	TRUE	6.21561e-225
rs1871395	Finngen_CAVS	bilirubin (E,Z or Z,E)*	113.109	TRUE	1.10318e-24
rs2602362	Finngen_CAVS	bilirubin (E,Z or Z,E)*	1030.5	TRUE	8.01882e-213
rs116522067	Finngen_CAVS	N-methylproline	31.3498	TRUE	3.34191e-08
rs112881196	Finngen_CAVS	5alpha-androstan-3beta,17beta-diol disulfate	46.658	TRUE	1.50219e-11
rs148982377	Finngen_CAVS	5alpha-androstan-3beta,17beta-diol disulfate	354.477	TRUE	1.20588e-75
rs2342307	Finngen_CAVS	5alpha-androstan-3beta,17beta-diol disulfate	32.9224	TRUE	2.17019e-08
rs62129966	Finngen_CAVS	5alpha-androstan-3beta,17beta-diol disulfate	59.4293	TRUE	4.86415e-14
rs112881196	Finngen_CAVS	5alpha-pregnan-3beta,20alpha-diol disulfate	36.1055	TRUE	2.94714e-09
rs149277824	Finngen_CAVS	5alpha-pregnan-3beta,20alpha-diol disulfate	32.7433	TRUE	6.27727e-08
rs62129966	Finngen_CAVS	5alpha-pregnan-3beta,20alpha-diol disulfate	178.505	TRUE	3.15995e-39
rs6889699	Finngen_CAVS	5alpha-pregnan-3beta,20alpha-diol disulfate	153.784	TRUE	1.66592e-34
rs1047891	Finngen_CAVS	glycocholenate sulfate*	30.9719	TRUE	3.50355e-08
rs112344408	Finngen_CAVS	glycocholenate sulfate*	219.441	TRUE	3.75158e-48
rs11829410	Finngen_CAVS	glycocholenate sulfate*	92.5366	TRUE	6.38438e-21
rs189017081	Finngen_CAVS	glycocholenate sulfate*	41.2151	TRUE	3.59467e-10
rs2724417	Finngen_CAVS	glycocholenate sulfate*	123.462	TRUE	1.22168e-27
rs4762697	Finngen_CAVS	glycocholenate sulfate*	188.408	TRUE	1.29073e-41
rs510547	Finngen_CAVS	glycocholenate sulfate*	36.1314	TRUE	3.98919e-09
rs55971546	Finngen_CAVS	glycocholenate sulfate*	33.8676	TRUE	8.07728e-09
rs7306128	Finngen_CAVS	glycocholenate sulfate*	92.5366	TRUE	6.22766e-21
rs73079476	Finngen_CAVS	glycocholenate sulfate*	938.848	TRUE	1.31733e-192
rs1047891	Finngen_CAVS	taurocholenate sulfate*	34.0879	TRUE	7.26426e-09
rs11829410	Finngen_CAVS	taurocholenate sulfate*	54.4291	TRUE	7.53439e-13
rs1573558	Finngen_CAVS	taurocholenate sulfate*	57.9319	TRUE	1.09834e-13
rs4149006	Finngen_CAVS	taurocholenate sulfate*	88.7299	TRUE	1.08569e-19
rs55971546	Finngen_CAVS	taurocholenate sulfate*	62.6844	TRUE	4.44803e-15
rs57743625	Finngen_CAVS	taurocholenate sulfate*	444.703	TRUE	6.8938e-94
rs72838105	Finngen_CAVS	taurocholenate sulfate*	40.1161	TRUE	5.28247e-10
rs7306128	Finngen_CAVS	taurocholenate sulfate*	54.4291	TRUE	7.3916e-13
rs148982377	Finngen_CAVS	androstenediol (3beta,17beta) disulfate (1)	68.2248	TRUE	8.82884e-16
rs62129966	Finngen_CAVS	androstenediol (3beta,17beta) disulfate (1)	458.539	TRUE	2.00955e-97
rs10491431	Finngen_CAVS	pregnenediol disulfate (C21H34O8S2)*	134.304	TRUE	2.29224e-30
rs3740065	Finngen_CAVS	pregnenediol disulfate (C21H34O8S2)*	53.7755	TRUE	6.47111e-13
rs62129966	Finngen_CAVS	pregnenediol disulfate (C21H34O8S2)*	820.324	TRUE	8.57896e-171
rs6740315	Finngen_CAVS	pregnenediol disulfate (C21H34O8S2)*	30.3008	TRUE	1.21517e-07
rs1165195	Finngen_CAVS	androstenediol (3beta,17beta) disulfate (2)	43.4933	TRUE	7.49402e-11
rs12096570	Finngen_CAVS	androstenediol (3beta,17beta) disulfate (2)	30.1803	TRUE	6.5202e-08
rs12369881	Finngen_CAVS	androstenediol (3beta,17beta) disulfate (2)	131.46	TRUE	4.88557e-29
rs74827952	Finngen_CAVS	androstenediol (3beta,17beta) disulfate (2)	45.7496	TRUE	2.39707e-11
rs10890426	Finngen_CAVS	21-hydroxypregnenolone disulfate	75.1603	TRUE	2.51265e-17
rs1165195	Finngen_CAVS	21-hydroxypregnenolone disulfate	123.144	TRUE	6.31745e-28
rs139230314	Finngen_CAVS	21-hydroxypregnenolone disulfate	30.4447	TRUE	6.59791e-08
rs2061679	Finngen_CAVS	21-hydroxypregnenolone disulfate	36.0133	TRUE	3.16417e-09
rs212100	Finngen_CAVS	21-hydroxypregnenolone disulfate	64.2463	TRUE	4.31994e-15
rs4149034	Finngen_CAVS	21-hydroxypregnenolone disulfate	64.2107	TRUE	3.89844e-15
rs9509847	Finngen_CAVS	21-hydroxypregnenolone disulfate	33.1097	TRUE	1.62081e-08
rs148982377	Finngen_CAVS	5alpha-androstan-3alpha,17alpha-diol monosulfate	128.716	TRUE	1.48628e-28
rs182074319	Finngen_CAVS	5alpha-androstan-3alpha,17alpha-diol monosulfate	38.799	TRUE	8.47048e-10
rs2603152	Finngen_CAVS	5alpha-androstan-3alpha,17alpha-diol monosulfate	73.4119	TRUE	1.05756e-16
rs62317882	Finngen_CAVS	5alpha-androstan-3alpha,17alpha-diol monosulfate	218.833	TRUE	7.97433e-48
rs7070862	Finngen_CAVS	5alpha-androstan-3alpha,17alpha-diol monosulfate	77.4528	TRUE	3.26991e-18
rs9461218	Finngen_CAVS	5alpha-androstan-3alpha,17alpha-diol monosulfate	43.7226	TRUE	6.52308e-11
rs10491431	Finngen_CAVS	5alpha-pregnan-3beta,20beta-diol monosulfate (1)	585.932	TRUE	2.06382e-124
rs148982377	Finngen_CAVS	5alpha-pregnan-3beta,20beta-diol monosulfate (1)	48.5876	TRUE	1.30828e-11
rs62142079	Finngen_CAVS	5alpha-pregnan-3beta,20beta-diol monosulfate (1)	44.5351	TRUE	6.0885e-11
rs77697233	Finngen_CAVS	5alpha-pregnan-3beta,20beta-diol monosulfate (1)	32.232	TRUE	2.08565e-08
rs12659258	Finngen_CAVS	5alpha-pregnan-3beta,20alpha-diol monosulfate (2)	168.481	TRUE	1.15864e-37
rs2547233	Finngen_CAVS	5alpha-pregnan-3beta,20alpha-diol monosulfate (2)	61.0893	TRUE	4.28279e-14
rs2594950	Finngen_CAVS	5alpha-pregnan-3beta,20alpha-diol monosulfate (2)	34.3788	TRUE	1.68331e-08
rs62142079	Finngen_CAVS	5alpha-pregnan-3beta,20alpha-diol monosulfate (2)	38.2053	TRUE	1.40995e-09
rs78214423	Finngen_CAVS	5alpha-pregnan-3beta,20alpha-diol monosulfate (2)	31.5717	TRUE	5.29153e-08
rs10491431	Finngen_CAVS	5alpha-pregnan-diol disulfate	164.212	TRUE	1.02247e-36
rs212100	Finngen_CAVS	5alpha-pregnan-diol disulfate	39.6228	TRUE	8.05616e-10
rs2199766	Finngen_CAVS	5alpha-androstan-3alpha,17beta-diol disulfate	35.8642	TRUE	4.35266e-09
rs28505302	Finngen_CAVS	5alpha-androstan-3alpha,17beta-diol disulfate	41.2003	TRUE	2.17528e-10
rs35404636	Finngen_CAVS	5alpha-androstan-3alpha,17beta-diol disulfate	29.7783	TRUE	1.09449e-07
rs112881196	Finngen_CAVS	5alpha-androstan-3alpha,17beta-diol monosulfate (1)	61.8153	TRUE	7.9993e-15
rs148621540	Finngen_CAVS	5alpha-androstan-3alpha,17beta-diol monosulfate (1)	32.7614	TRUE	2.01834e-08
rs148982377	Finngen_CAVS	5alpha-androstan-3alpha,17beta-diol monosulfate (1)	744.744	TRUE	3.41443e-155
rs1902022	Finngen_CAVS	5alpha-androstan-3alpha,17beta-diol monosulfate (1)	35.6068	TRUE	1.3646e-08
rs56225736	Finngen_CAVS	5alpha-androstan-3alpha,17beta-diol monosulfate (1)	45.7593	TRUE	2.75209e-11
rs62129966	Finngen_CAVS	5alpha-androstan-3alpha,17beta-diol monosulfate (1)	71.6153	TRUE	1.23177e-16
rs976058	Finngen_CAVS	5alpha-androstan-3alpha,17beta-diol monosulfate (1)	115.227	TRUE	3.53755e-26
rs10426201	Finngen_CAVS	5alpha-androstan-3beta,17alpha-diol disulfate	66.6239	TRUE	2.97161e-15
rs148982377	Finngen_CAVS	5alpha-androstan-3beta,17alpha-diol disulfate	60.6434	TRUE	3.58198e-14
rs151227875	Finngen_CAVS	5alpha-androstan-3beta,17alpha-diol disulfate	43.0852	TRUE	8.15383e-11
rs111517721	Finngen_CAVS	5alpha-androstan-3beta,17beta-diol monosulfate (2)	35.2961	TRUE	5.39229e-09
rs112881196	Finngen_CAVS	5alpha-androstan-3beta,17beta-diol monosulfate (2)	48.0482	TRUE	7.50974e-12
rs148982377	Finngen_CAVS	5alpha-androstan-3beta,17beta-diol monosulfate (2)	424.921	TRUE	3.56883e-90
rs2123886	Finngen_CAVS	5alpha-androstan-3beta,17beta-diol monosulfate (2)	36.5523	TRUE	5.03394e-09
rs148982377	Finngen_CAVS	androstenediol (3alpha, 17alpha) monosulfate (3)	524.029	TRUE	1.73828e-110
rs182566136	Finngen_CAVS	androstenediol (3alpha, 17alpha) monosulfate (3)	104.256	TRUE	9.75193e-23
rs2278921	Finngen_CAVS	androstenediol (3alpha, 17alpha) monosulfate (3)	173.878	TRUE	2.04907e-38
rs2603152	Finngen_CAVS	androstenediol (3alpha, 17alpha) monosulfate (3)	51.6938	TRUE	4.0277e-12
rs4149032	Finngen_CAVS	androstenediol (3alpha, 17alpha) monosulfate (3)	35.4145	TRUE	5.93889e-09
rs62129966	Finngen_CAVS	androstenediol (3alpha, 17alpha) monosulfate (3)	340.438	TRUE	4.89916e-73
rs148982377	Finngen_CAVS	androstenediol (3beta,17beta) monosulfate (1)	106.117	TRUE	8.59674e-24
rs1871395	Finngen_CAVS	androstenediol (3beta,17beta) monosulfate (1)	37.0012	TRUE	8.37569e-09
rs191866531	Finngen_CAVS	androstenediol (3beta,17beta) monosulfate (1)	31.488	TRUE	2.85179e-08
rs1165200	Finngen_CAVS	androstenediol (3beta,17beta) monosulfate (2)	39.4752	TRUE	1.15086e-09
rs148982377	Finngen_CAVS	androstenediol (3beta,17beta) monosulfate (2)	71.8468	TRUE	1.50772e-16
rs2342307	Finngen_CAVS	androstenediol (3beta,17beta) monosulfate (2)	30.5075	TRUE	7.22199e-08
rs73079476	Finngen_CAVS	androstenediol (3beta,17beta) monosulfate (2)	32.3591	TRUE	6.76783e-08
rs6487886	Finngen_CAVS	4-hydroxycoumarin	29.7525	TRUE	1.46266e-07
rs10491431	Finngen_CAVS	pregnenediol sulfate (C21H34O5S)*	207.445	TRUE	7.37033e-46
rs2594950	Finngen_CAVS	pregnenediol sulfate (C21H34O5S)*	55.4858	TRUE	5.58722e-13
rs296365	Finngen_CAVS	pregnenediol sulfate (C21H34O5S)*	59.2508	TRUE	2.88608e-14
rs79388303	Finngen_CAVS	pregnenediol sulfate (C21H34O5S)*	31.4833	TRUE	3.21966e-08
rs9543004	Finngen_CAVS	pregnenediol sulfate (C21H34O5S)*	33.57	TRUE	1.75567e-08
rs4900072	Finngen_CAVS	2-hydroxyglutarate	66.8792	TRUE	2.83681e-15
rs6707874	Finngen_CAVS	2-hydroxyglutarate	38.5381	TRUE	2.28179e-09
rs2108622	Finngen_CAVS	gamma-CEHC	340.251	TRUE	6.14604e-73
rs72551330	Finngen_CAVS	gamma-CEHC	37.6771	TRUE	1.86989e-09
rs1055338	Finngen_CAVS	N-acetyl-beta-alanine	186.654	TRUE	8.72137e-41
rs1466448	Finngen_CAVS	sphingomyelin (d18:1/18:1, d18:2/18:0)	130.337	TRUE	5.32919e-29
rs174548	Finngen_CAVS	sphingomyelin (d18:1/18:1, d18:2/18:0)	69.1046	TRUE	1.45906e-13
rs7139079	Finngen_CAVS	sphingomyelin (d18:1/18:1, d18:2/18:0)	36.9605	TRUE	4.1369e-09
rs7812898	Finngen_CAVS	sphingomyelin (d18:1/18:1, d18:2/18:0)	29.8973	TRUE	1.7604e-07
rs113345881	Finngen_CAVS	palmitoyl sphingomyelin (d18:1/16:0)	33.3232	TRUE	4.04792e-08
rs11591147	Finngen_CAVS	palmitoyl sphingomyelin (d18:1/16:0)	36.615	TRUE	5.3302e-08
rs4252185	Finngen_CAVS	palmitoyl sphingomyelin (d18:1/16:0)	36.381	TRUE	2.14683e-06
rs80051818	Finngen_CAVS	palmitoyl sphingomyelin (d18:1/16:0)	36.2966	TRUE	2.21461e-08
rs10128455	Finngen_CAVS	16a-hydroxy DHEA 3-sulfate	51.4685	TRUE	3.69659e-12
rs148621540	Finngen_CAVS	16a-hydroxy DHEA 3-sulfate	47.3738	TRUE	1.40535e-11
rs148982377	Finngen_CAVS	16a-hydroxy DHEA 3-sulfate	723.682	TRUE	5.86587e-151
rs2342307	Finngen_CAVS	16a-hydroxy DHEA 3-sulfate	44.2037	TRUE	8.07765e-11
rs10491431	Finngen_CAVS	pregnenolone sulfate	71.4458	TRUE	6.26526e-17
rs140331100	Finngen_CAVS	pregnenolone sulfate	34.2156	TRUE	9.85996e-09
rs3102547	Finngen_CAVS	pregnenolone sulfate	30.7511	TRUE	6.80903e-08
rs4149032	Finngen_CAVS	pregnenolone sulfate	41.2349	TRUE	3.29964e-10
rs6740315	Finngen_CAVS	pregnenolone sulfate	33.6737	TRUE	2.3171e-08
rs9922045	Finngen_CAVS	pregnenolone sulfate	37.7249	TRUE	1.50854e-09
rs13198474	Finngen_CAVS	andro steroid monosulfate C19H28O6S (1)*	73.9973	TRUE	2.62126e-16
rs148982377	Finngen_CAVS	andro steroid monosulfate C19H28O6S (1)*	402.649	TRUE	1.37348e-85
rs2071426	Finngen_CAVS	andro steroid monosulfate C19H28O6S (1)*	69.8007	TRUE	9.66555e-16
rs2342307	Finngen_CAVS	andro steroid monosulfate C19H28O6S (1)*	43.8027	TRUE	9.84904e-11
rs12210538	Finngen_CAVS	ergothioneine	125.958	TRUE	3.13351e-28
rs273913	Finngen_CAVS	ergothioneine	88.482	TRUE	1.82065e-20
rs72551330	Finngen_CAVS	indole-3-carboxylate	47.8232	TRUE	1.22108e-11
rs61731321	Finngen_CAVS	N-acetyl-3-methylhistidine*	36.004	TRUE	7.15127e-09
rs6546869	Finngen_CAVS	N-acetyl-3-methylhistidine*	479.831	TRUE	5.48144e-102
rs571550	Finngen_CAVS	4-cholesten-3-one	43.8497	TRUE	1.88944e-10
rs8062719	Finngen_CAVS	4-cholesten-3-one	36.552	TRUE	2.24166e-09
rs1047891	Finngen_CAVS	cinnamoylglycine	158.478	TRUE	1.49505e-35
rs149556176	Finngen_CAVS	cis-4-decenoylcarnitine (C10:1)	36.9283	TRUE	3.43845e-09
rs2062541	Finngen_CAVS	cis-4-decenoylcarnitine (C10:1)	48.9405	TRUE	2.46404e-11
rs2185152	Finngen_CAVS	cis-4-decenoylcarnitine (C10:1)	635.327	TRUE	1.56355e-133
rs6839534	Finngen_CAVS	cis-4-decenoylcarnitine (C10:1)	75.7421	TRUE	1.52591e-17
rs17177326	Finngen_CAVS	2S,3R-dihydroxybutyrate	61.3156	TRUE	2.66855e-14
rs1047891	Finngen_CAVS	2R,3R-dihydroxybutyrate	85.0336	TRUE	6.94635e-20
rs13889	Finngen_CAVS	2R,3R-dihydroxybutyrate	30.0885	TRUE	1.04035e-07
rs1426060	Finngen_CAVS	2R,3R-dihydroxybutyrate	41.0261	TRUE	3.26762e-10
rs2068888	Finngen_CAVS	2R,3R-dihydroxybutyrate	30.2698	TRUE	7.19947e-08
rs55649245	Finngen_CAVS	2R,3R-dihydroxybutyrate	278.017	TRUE	1.49246e-59
rs78136893	Finngen_CAVS	2R,3R-dihydroxybutyrate	31.8556	TRUE	4.00098e-08
rs4928171	Finngen_CAVS	alpha-ketoglutaramate*	158.632	TRUE	4.10468e-35
rs1047891	Finngen_CAVS	3-methylglutaconate	557.864	TRUE	9.17596e-119
rs12922098	Finngen_CAVS	3-methylglutaconate	30.1215	TRUE	1.36377e-07
rs1658972	Finngen_CAVS	3-methylglutaconate	413.825	TRUE	1.35381e-88
rs55933544	Finngen_CAVS	3-methylglutaconate	49.2035	TRUE	1.79012e-11
rs35328001	Finngen_CAVS	5-(galactosylhydroxy)-L-lysine	36.9849	TRUE	4.52217e-09
rs258341	Finngen_CAVS	cysteinylglycine disulfide*	426.107	TRUE	5.53085e-88
rs3756669	Finngen_CAVS	isoursodeoxycholate	36.0829	TRUE	2.67811e-09
rs58909877	Finngen_CAVS	hydantoin-5-propionate	45.1923	TRUE	3.68333e-11
rs59038625	Finngen_CAVS	hydantoin-5-propionate	30.1548	TRUE	1.26219e-07
rs7955759	Finngen_CAVS	hydantoin-5-propionate	49.4213	TRUE	5.50713e-12
rs1343904	Finngen_CAVS	sulfate*	33.7711	TRUE	1.06909e-08
rs7078003	Finngen_CAVS	4-hydroxyglutamate	57.5368	TRUE	1.07325e-13
rs2235193	Finngen_CAVS	S-methylcysteine	245.194	TRUE	4.30072e-52
rs11821251	Finngen_CAVS	androsterone glucuronide	1016.33	TRUE	5.52351e-210
rs148778375	Finngen_CAVS	androsterone glucuronide	33.0171	TRUE	3.37078e-08
rs62129966	Finngen_CAVS	androsterone glucuronide	89.3801	TRUE	2.0687e-20
rs72794638	Finngen_CAVS	androsterone glucuronide	42.9759	TRUE	8.26709e-11
rs9282858	Finngen_CAVS	androsterone glucuronide	84.9108	TRUE	7.72858e-20
rs13107325	Finngen_CAVS	argininate*	78.8438	TRUE	2.6797e-18
rs662138	Finngen_CAVS	argininate*	128.284	TRUE	3.8402e-29
rs6690813	Finngen_CAVS	argininate*	74.3052	TRUE	1.51544e-17
rs73542824	Finngen_CAVS	argininate*	30.4402	TRUE	6.21131e-08
rs80254170	Finngen_CAVS	argininate*	57.2179	TRUE	9.73904e-14
rs13107325	Finngen_CAVS	2-oxoarginine*	30.1103	TRUE	7.86035e-08
rs662138	Finngen_CAVS	2-oxoarginine*	56.0523	TRUE	1.19371e-13
rs149556176	Finngen_CAVS	cis-4-decenoate (10:1n6)*	38.0847	TRUE	1.94182e-09
rs2185152	Finngen_CAVS	cis-4-decenoate (10:1n6)*	423.462	TRUE	3.27407e-90
rs28415528	Finngen_CAVS	cis-4-decenoate (10:1n6)*	671.71	TRUE	2.89881e-141
rs6714486	Finngen_CAVS	4-oxo-retinoic acid	48.025	TRUE	1.40453e-11
rs72551330	Finngen_CAVS	4-oxo-retinoic acid	56.705	TRUE	1.51743e-13
rs174560	Finngen_CAVS	1-lignoceroyl-GPC (24:0)	66.2937	TRUE	5.59721e-13
rs1077989	Finngen_CAVS	1-(1-enyl-palmitoyl)-GPC (P-16:0)*	40.9724	TRUE	3.13523e-10
rs174560	Finngen_CAVS	1-(1-enyl-palmitoyl)-GPC (P-16:0)*	106.806	TRUE	7.01008e-21
rs61781291	Finngen_CAVS	1-(1-enyl-palmitoyl)-GPC (P-16:0)*	55.6827	TRUE	1.33451e-12
rs7094385	Finngen_CAVS	1-methyl-5-imidazoleacetate	47.9657	TRUE	2.81283e-11
rs58310495	Finngen_CAVS	eicosanedioate (C20-DC)	63.8039	TRUE	2.14213e-14
rs13702	Finngen_CAVS	oleoyl-linoleoyl-glycerol (18:1/18:2) [2]	31.4742	TRUE	7.3767e-08
rs4665710	Finngen_CAVS	oleoyl-linoleoyl-glycerol (18:1/18:2) [2]	29.9014	TRUE	1.8504e-07
rs7555577	Finngen_CAVS	oleoyl-linoleoyl-glycerol (18:1/18:2) [2]	46.5173	TRUE	1.99473e-11
rs964184	Finngen_CAVS	oleoyl-linoleoyl-glycerol (18:1/18:2) [2]	135.492	TRUE	6.1183e-29
rs2996024	Finngen_CAVS	1-(1-enyl-palmitoyl)-GPE (P-16:0)*	31.5035	TRUE	4.5457e-08
rs3826884	Finngen_CAVS	1-(1-enyl-palmitoyl)-GPE (P-16:0)*	30.2607	TRUE	8.27711e-08
rs77692382	Finngen_CAVS	1-(1-enyl-palmitoyl)-GPE (P-16:0)*	29.8589	TRUE	2.52068e-07
rs174560	Finngen_CAVS	1-(1-enyl-stearoyl)-GPE (P-18:0)*	55.7532	TRUE	6.04593e-11
rs77692382	Finngen_CAVS	1-(1-enyl-stearoyl)-GPE (P-18:0)*	52.1583	TRUE	5.37255e-12
rs113792108	Finngen_CAVS	N-oleoyltaurine	30.3482	TRUE	6.88489e-08
rs324420	Finngen_CAVS	N-oleoyltaurine	154.766	TRUE	9.65566e-35
rs57743625	Finngen_CAVS	N-oleoyltaurine	51.0981	TRUE	5.04783e-12
rs1171618	Finngen_CAVS	linoleoylcarnitine (C18:2)*	38.2331	TRUE	1.4262e-09
rs12210538	Finngen_CAVS	linoleoylcarnitine (C18:2)*	301.01	TRUE	5.81883e-65
rs200838	Finngen_CAVS	linoleoylcarnitine (C18:2)*	68.5752	TRUE	3.43173e-16
rs933271	Finngen_CAVS	2-O-methylascorbic acid	54.9432	TRUE	5.437e-13
rs1165152	Finngen_CAVS	carboxyethyl-GABA	79.4982	TRUE	1.32937e-18
rs4725969	Finngen_CAVS	carboxyethyl-GABA	49.5088	TRUE	7.43779e-12
rs62492368	Finngen_CAVS	carboxyethyl-GABA	76.2247	TRUE	5.34886e-17
rs116676205	Finngen_CAVS	beta-citrylglutamate	71.2912	TRUE	3.23621e-16
rs489009	Finngen_CAVS	beta-citrylglutamate	758.489	TRUE	9.50194e-158
rs869417	Finngen_CAVS	beta-citrylglutamate	84.4366	TRUE	9.23361e-20
rs11667586	Finngen_CAVS	N6-methyllysine	53.2828	TRUE	2.13614e-12
rs140592176	Finngen_CAVS	N6-methyllysine	37.1548	TRUE	3.09268e-09
rs145231210	Finngen_CAVS	N6-methyllysine	191.094	TRUE	3.96817e-42
rs148836869	Finngen_CAVS	N6-methyllysine	30.5122	TRUE	7.47414e-08
rs149740745	Finngen_CAVS	N6-methyllysine	61.2782	TRUE	1.10905e-14
rs187523022	Finngen_CAVS	N6-methyllysine	78.6264	TRUE	2.12045e-18
rs73333631	Finngen_CAVS	N6-methyllysine	1455.18	TRUE	5.77944e-294
rs76542265	Finngen_CAVS	N6-methyllysine	100.835	TRUE	6.64908e-23
rs77493313	Finngen_CAVS	N6-methyllysine	129.093	TRUE	2.62408e-29
rs78497050	Finngen_CAVS	N6-methyllysine	608.925	TRUE	1.00952e-127
rs79748465	Finngen_CAVS	N6-methyllysine	91.6476	TRUE	1.57395e-20
rs11613331	Finngen_CAVS	imidazole propionate	68.9666	TRUE	6.25273e-16
rs10491431	Finngen_CAVS	pregnanediol-3-glucuronide	51.9224	TRUE	1.01859e-12
rs11045806	Finngen_CAVS	pregnanediol-3-glucuronide	38.7917	TRUE	1.42726e-09
rs2594950	Finngen_CAVS	pregnanediol-3-glucuronide	34.3037	TRUE	1.74642e-08
rs4149056	Finngen_CAVS	pregnanediol-3-glucuronide	140.212	TRUE	2.59914e-30
rs80237154	Finngen_CAVS	pregnanediol-3-glucuronide	152.439	TRUE	1.00746e-33
rs10206899	Finngen_CAVS	alliin	437.168	TRUE	3.56973e-93
rs164749	Finngen_CAVS	prolylglycine	43.4797	TRUE	1.82641e-10
rs1047891	Finngen_CAVS	N-palmitoylglycine	235.033	TRUE	9.8286e-52
rs324420	Finngen_CAVS	N-palmitoylglycine	343.231	TRUE	2.26734e-74
rs67981690	Finngen_CAVS	N-palmitoylglycine	36.2529	TRUE	9.71195e-09
rs1260326	Finngen_CAVS	mannonate*	200.241	TRUE	6.22125e-41
rs16871364	Finngen_CAVS	succinimide	44.8843	TRUE	9.28733e-11
rs1077835	Finngen_CAVS	2-stearoyl-GPE (18:0)*	45.7814	TRUE	1.66926e-10
rs174418	Finngen_CAVS	2-stearoyl-GPE (18:0)*	52.6342	TRUE	4.01949e-12
rs61781291	Finngen_CAVS	2-stearoyl-GPE (18:0)*	45.2116	TRUE	2.0075e-10
rs1171617	Finngen_CAVS	(R)-3-hydroxybutyrylcarnitine	38.4471	TRUE	1.75072e-09
rs7727038	Finngen_CAVS	(R)-3-hydroxybutyrylcarnitine	29.9325	TRUE	7.01803e-08
rs2992883	Finngen_CAVS	N-acetylcarnosine	42.6487	TRUE	1.576e-10
rs62415380	Finngen_CAVS	N-acetylcarnosine	35.277	TRUE	1.15972e-08
rs6800284	Finngen_CAVS	N-acetylcarnosine	195.87	TRUE	1.87312e-43
rs7775554	Finngen_CAVS	N-acetylcarnosine	157.715	TRUE	2.9671e-35
rs9524869	Finngen_CAVS	N-acetylcarnosine	268.937	TRUE	3.12941e-58
rs12210538	Finngen_CAVS	margaroylcarnitine (C17)*	45.0517	TRUE	5.18713e-11
rs200838	Finngen_CAVS	margaroylcarnitine (C17)*	43.4261	TRUE	8.85752e-11
rs12210538	Finngen_CAVS	histidine betaine (hercynine)*	35.6974	TRUE	5.35e-09
rs35260072	Finngen_CAVS	histidine betaine (hercynine)*	44.1093	TRUE	6.37865e-11
rs4148325	Finngen_CAVS	histidine betaine (hercynine)*	43.6244	TRUE	7.0119e-11
rs3110095	Finngen_CAVS	glycohyocholate	43.5214	TRUE	1.02713e-10
rs34086083	Finngen_CAVS	glycohyocholate	29.7653	TRUE	8.62357e-08
rs3802548	Finngen_CAVS	glycohyocholate	31.8976	TRUE	3.4075e-08
rs55971546	Finngen_CAVS	glycohyocholate	37.179	TRUE	1.52348e-09
rs1466245	Finngen_CAVS	2-hydroxydecanoate	58.9526	TRUE	6.75167e-14
rs6912625	Finngen_CAVS	2-hydroxydecanoate	32.3076	TRUE	2.63959e-08
rs10426201	Finngen_CAVS	3b-hydroxy-5-cholenoic acid	50.9384	TRUE	6.03748e-12
rs10201159	Finngen_CAVS	2-aminooctanoate	944.132	TRUE	1.53893e-195
rs390132	Finngen_CAVS	2-aminooctanoate	30.5771	TRUE	7.19938e-08
rs2108622	Finngen_CAVS	gamma-CEHC glucuronide*	116.031	TRUE	5.07448e-26
rs370994899	Finngen_CAVS	dimethyl sulfone	30.8239	TRUE	4.13675e-08
rs79603699	Finngen_CAVS	dimethyl sulfone	36.1055	TRUE	7.91361e-09
rs10469966	Finngen_CAVS	N-acetyl-1-methylhistidine*	2938	TRUE	0
rs146600527	Finngen_CAVS	N-acetyl-1-methylhistidine*	30.3517	TRUE	8.37051e-08
rs62331274	Finngen_CAVS	N-acetyl-1-methylhistidine*	30.6995	TRUE	7.34743e-08
rs70977236	Finngen_CAVS	N-acetyl-1-methylhistidine*	30.2163	TRUE	6.10307e-08
rs7108760	Finngen_CAVS	N-acetyl-1-methylhistidine*	44.4261	TRUE	7.142e-11
rs78606233	Finngen_CAVS	N-acetyl-1-methylhistidine*	74.1932	TRUE	1.73696e-17
rs56113850	Finngen_CAVS	indolin-2-one	104.464	TRUE	5.12727e-23
rs4814175	Finngen_CAVS	sphingomyelin (d18:1/14:0, d16:1/16:0)*	60.4935	TRUE	5.82093e-14
rs7160525	Finngen_CAVS	sphingomyelin (d18:1/14:0, d16:1/16:0)*	491.065	TRUE	1.73162e-104
rs174634	Finngen_CAVS	sphingomyelin (d18:2/16:0, d18:1/16:1)*	30.0321	TRUE	3.16831e-07
rs7465260	Finngen_CAVS	6-oxopiperidine-2-carboxylate	417.289	TRUE	1.64419e-89
rs2236873	Finngen_CAVS	S-allylcysteine	46.789	TRUE	7.77337e-11
rs11689767	Finngen_CAVS	N-delta-acetylornithine	41.3661	TRUE	1.13261e-09
rs149251158	Finngen_CAVS	N-delta-acetylornithine	79.6824	TRUE	1.38408e-18
rs72846997	Finngen_CAVS	N-delta-acetylornithine	54.3942	TRUE	1.31769e-12
rs7606483	Finngen_CAVS	N-delta-acetylornithine	1885.81	TRUE	0
rs1049742	Finngen_CAVS	acisoga	81.2727	TRUE	2.94991e-18
rs11101731	Finngen_CAVS	acisoga	145.416	TRUE	5.55206e-32
rs34622244	Finngen_CAVS	acisoga	69.7151	TRUE	7.5564e-16
rs56113850	Finngen_CAVS	acisoga	37.9352	TRUE	4.43625e-09
rs662138	Finngen_CAVS	acisoga	93.5341	TRUE	1.02238e-21
rs80254170	Finngen_CAVS	acisoga	52.7701	TRUE	8.81389e-13
rs3845642	Finngen_CAVS	N-formylanthranilic acid	70.1075	TRUE	1.11743e-16
rs72897843	Finngen_CAVS	N-formylanthranilic acid	1091.84	TRUE	2.56308e-223
rs11689767	Finngen_CAVS	N2,N5-diacetylornithine	34.2435	TRUE	3.47448e-08
rs2947860	Finngen_CAVS	N2,N5-diacetylornithine	579.817	TRUE	3.29468e-122
rs35940501	Finngen_CAVS	N2,N5-diacetylornithine	32.4964	TRUE	1.87891e-08
rs3799344	Finngen_CAVS	N2,N5-diacetylornithine	30.3167	TRUE	5.92101e-08
rs10840516	Finngen_CAVS	3-methoxytyramine sulfate	32.6434	TRUE	3.60629e-08
rs10201159	Finngen_CAVS	methionine sulfone	675.149	TRUE	1.16812e-141
rs11133665	Finngen_CAVS	methionine sulfone	134.455	TRUE	7.43417e-30
rs11568438	Finngen_CAVS	methionine sulfone	43.847	TRUE	1.31925e-10
rs4390625	Finngen_CAVS	methionine sulfone	81.174	TRUE	6.8802e-19
rs4785580	Finngen_CAVS	methionine sulfone	42.0436	TRUE	3.71272e-10
rs62471956	Finngen_CAVS	methionine sulfone	48.3984	TRUE	1.32385e-11
rs2272720	Finngen_CAVS	1-linolenoyl-GPC (18:3)*	31.6012	TRUE	3.24918e-08
rs6689014	Finngen_CAVS	1-linolenoyl-GPC (18:3)*	35.2671	TRUE	5.29121e-09
rs7515857	Finngen_CAVS	1-linolenoyl-GPC (18:3)*	34.6409	TRUE	3.05283e-08
rs62149783	Finngen_CAVS	N-acetylalliin	115.347	TRUE	8.47833e-26
rs600038	Finngen_CAVS	O-sulfo-L-tyrosine	36.3798	TRUE	3.2385e-08
rs6151429	Finngen_CAVS	O-sulfo-L-tyrosine	102.015	TRUE	1.25754e-22
rs2762353	Finngen_CAVS	ferulic acid 4-sulfate	350.319	TRUE	1.17362e-75
rs138529890	Finngen_CAVS	etiocholanolone glucuronide	50.7543	TRUE	1.80603e-12
rs141232858	Finngen_CAVS	etiocholanolone glucuronide	750.711	TRUE	1.16753e-156
rs148982377	Finngen_CAVS	etiocholanolone glucuronide	49.2939	TRUE	9.25484e-12
rs72794638	Finngen_CAVS	etiocholanolone glucuronide	59.2032	TRUE	2.50331e-14
rs7780066	Finngen_CAVS	etiocholanolone glucuronide	31.6398	TRUE	2.9159e-08
rs11231334	Finngen_CAVS	17alpha-hydroxypregnanolone glucuronide	32.0623	TRUE	7.70257e-08
rs142131421	Finngen_CAVS	17alpha-hydroxypregnanolone glucuronide	548.665	TRUE	9.50871e-116
rs4986782	Finngen_CAVS	N-acetyltaurine	63.2522	TRUE	1.84286e-14
rs6602129	Finngen_CAVS	N-acetyltaurine	141.824	TRUE	2.27211e-31
rs11829410	Finngen_CAVS	1-oleoyl-GPG (18:1)*	49.8958	TRUE	6.93541e-12
rs28362590	Finngen_CAVS	1-oleoyl-GPG (18:1)*	30.971	TRUE	8.85303e-08
rs4149056	Finngen_CAVS	1-oleoyl-GPG (18:1)*	442.69	TRUE	1.17746e-92
rs4762697	Finngen_CAVS	1-oleoyl-GPG (18:1)*	65.4468	TRUE	1.66283e-15
rs7306128	Finngen_CAVS	1-oleoyl-GPG (18:1)*	49.8958	TRUE	6.80941e-12
rs11519272	Finngen_CAVS	1-palmitoyl-GPG (16:0)*	139.567	TRUE	1.22957e-30
rs1601935	Finngen_CAVS	1-palmitoyl-GPG (16:0)*	45.7411	TRUE	1.26878e-10
rs603424	Finngen_CAVS	9-hydroxystearate	33.3854	TRUE	2.44807e-08
rs1047891	Finngen_CAVS	3-methylglutarylcarnitine (2)	408.238	TRUE	6.3804e-88
rs11581518	Finngen_CAVS	3-methylglutarylcarnitine (2)	66.7554	TRUE	6.07516e-16
rs1171614	Finngen_CAVS	3-methylglutarylcarnitine (2)	31.8143	TRUE	4.6084e-08
rs11753995	Finngen_CAVS	3-methylglutarylcarnitine (2)	72.2516	TRUE	4.12765e-17
rs12208357	Finngen_CAVS	3-methylglutarylcarnitine (2)	94.6326	TRUE	1.19469e-21
rs1755618	Finngen_CAVS	3-methylglutarylcarnitine (2)	295.011	TRUE	6.56579e-64
rs2297442	Finngen_CAVS	3-methylglutarylcarnitine (2)	44.6498	TRUE	1.48869e-10
rs3092098	Finngen_CAVS	3-methylglutarylcarnitine (2)	36.0212	TRUE	4.1449e-09
rs35494829	Finngen_CAVS	3-methylglutarylcarnitine (2)	50.0483	TRUE	7.82417e-12
rs358235	Finngen_CAVS	methyl glucopyranoside (alpha + beta)	626.746	TRUE	4.24698e-132
rs174556	Finngen_CAVS	sphingomyelin (d18:2/14:0, d18:1/14:1)*	51.6761	TRUE	3.42916e-10
rs11829410	Finngen_CAVS	octadecenedioylcarnitine (C18:1-DC)*	82.4632	TRUE	8.59975e-19
rs1859792	Finngen_CAVS	octadecenedioylcarnitine (C18:1-DC)*	31.5808	TRUE	3.79347e-08
rs4149056	Finngen_CAVS	octadecenedioylcarnitine (C18:1-DC)*	832.835	TRUE	3.06697e-171
rs4762697	Finngen_CAVS	octadecenedioylcarnitine (C18:1-DC)*	138.565	TRUE	4.4214e-31
rs7306128	Finngen_CAVS	octadecenedioylcarnitine (C18:1-DC)*	82.4632	TRUE	8.4002e-19
rs79400241	Finngen_CAVS	octadecenedioylcarnitine (C18:1-DC)*	86.4605	TRUE	9.61279e-20
rs11829410	Finngen_CAVS	octadecanedioylcarnitine (C18-DC)*	78.5261	TRUE	5.85406e-18
rs1859792	Finngen_CAVS	octadecanedioylcarnitine (C18-DC)*	36.3805	TRUE	3.46351e-09
rs2108622	Finngen_CAVS	octadecanedioylcarnitine (C18-DC)*	119.891	TRUE	7.75848e-27
rs4149056	Finngen_CAVS	octadecanedioylcarnitine (C18-DC)*	709.92	TRUE	1.03891e-146
rs4762697	Finngen_CAVS	octadecanedioylcarnitine (C18-DC)*	140.942	TRUE	1.38625e-31
rs72738356	Finngen_CAVS	octadecanedioylcarnitine (C18-DC)*	48.8913	TRUE	1.01573e-11
rs7306128	Finngen_CAVS	octadecanedioylcarnitine (C18-DC)*	78.5261	TRUE	5.72143e-18
rs62129966	Finngen_CAVS	5alpha-androstan-3alpha,17beta-diol monosulfate (2)	208.78	TRUE	1.39416e-45
rs74319256	Finngen_CAVS	4-hydroxychlorothalonil	30.3703	TRUE	5.76541e-08
rs74904971	Finngen_CAVS	4-hydroxychlorothalonil	480.232	TRUE	1.70345e-101
rs1171617	Finngen_CAVS	phenylacetylcarnitine	106.276	TRUE	6.94864e-24
rs662138	Finngen_CAVS	phenylacetylcarnitine	68.2296	TRUE	2.79977e-16
rs2847153	Finngen_CAVS	arabonate/xylonate	68.1454	TRUE	1.01875e-15
rs12443580	Finngen_CAVS	methyl-4-hydroxybenzoate sulfate	31.4086	TRUE	4.22965e-08
rs1895342	Finngen_CAVS	1-dihomo-linolenylglycerol (20:3)	30.032	TRUE	1.71419e-07
rs141811254	Finngen_CAVS	vanillic alcohol sulfate	36.7541	TRUE	2.39901e-09
rs113945618	Finngen_CAVS	vanillactate	46.1096	TRUE	4.95811e-11
rs11637168	Finngen_CAVS	vanillactate	30.4608	TRUE	6.8957e-08
rs112575821	Finngen_CAVS	eugenol sulfate	36.589	TRUE	2.84141e-09
rs12186252	Finngen_CAVS	eugenol sulfate	32.3132	TRUE	4.58205e-08
rs11892031	Finngen_CAVS	p-cresol glucuronide*	57.6624	TRUE	2.71748e-13
rs56113850	Finngen_CAVS	6-hydroxyindole sulfate	51.8212	TRUE	5.37271e-12
rs72639855	Finngen_CAVS	4-methoxyphenol sulfate	32.6708	TRUE	2.83103e-08
rs1065853	Finngen_CAVS	sphingomyelin (d18:1/20:0, d16:1/22:0)*	49.9939	TRUE	5.68151e-12
rs1871194	Finngen_CAVS	sphingomyelin (d18:1/20:0, d16:1/22:0)*	162.499	TRUE	5.2152e-36
rs7160525	Finngen_CAVS	sphingomyelin (d18:1/20:0, d16:1/22:0)*	228.636	TRUE	5.24066e-50
rs74617384	Finngen_CAVS	sphingomyelin (d18:1/20:0, d16:1/22:0)*	37.5717	TRUE	6.79184e-06
rs10455872	Finngen_CAVS	sphingomyelin (d18:1/20:1, d18:2/20:0)*	34.3177	TRUE	2.36212e-05
rs1466448	Finngen_CAVS	sphingomyelin (d18:1/20:1, d18:2/20:0)*	224.649	TRUE	8.38914e-49
rs174548	Finngen_CAVS	sphingomyelin (d18:1/20:1, d18:2/20:0)*	84.5814	TRUE	1.41435e-16
rs7135337	Finngen_CAVS	sphingomyelin (d18:1/20:1, d18:2/20:0)*	33.271	TRUE	1.86512e-08
rs1535	Finngen_CAVS	sphingomyelin (d18:1/20:2, d18:2/20:1, d16:1/22:2)*	160.239	TRUE	4.08932e-31
rs438568	Finngen_CAVS	sphingomyelin (d18:1/20:2, d18:2/20:1, d16:1/22:2)*	31.4739	TRUE	9.14937e-08
rs4804286	Finngen_CAVS	sphingomyelin (d18:1/20:2, d18:2/20:1, d16:1/22:2)*	41.6942	TRUE	2.82502e-10
rs7160525	Finngen_CAVS	sphingomyelin (d18:1/20:2, d18:2/20:1, d16:1/22:2)*	82.831	TRUE	3.50856e-19
rs10713262	Finngen_CAVS	behenoyl sphingomyelin (d18:1/22:0)*	33.3122	TRUE	2.00585e-08
rs102275	Finngen_CAVS	sphingomyelin (d18:1/22:1, d18:2/22:0, d16:1/24:1)*	50.9609	TRUE	7.19439e-10
rs4814176	Finngen_CAVS	sphingomyelin (d18:1/22:1, d18:2/22:0, d16:1/24:1)*	32.4282	TRUE	4.8525e-08
rs7160525	Finngen_CAVS	sphingomyelin (d18:1/22:1, d18:2/22:0, d16:1/24:1)*	122.813	TRUE	1.09915e-27
rs74617384	Finngen_CAVS	sphingomyelin (d18:1/22:1, d18:2/22:0, d16:1/24:1)*	35.3171	TRUE	1.59403e-05
rs1535	Finngen_CAVS	sphingomyelin (d18:1/22:2, d18:2/22:1, d16:1/24:2)*	30.3746	TRUE	5.40922e-06
rs686548	Finngen_CAVS	sphingomyelin (d18:1/22:2, d18:2/22:1, d16:1/24:2)*	69.7478	TRUE	6.35633e-16
rs7160525	Finngen_CAVS	sphingomyelin (d18:1/22:2, d18:2/22:1, d16:1/24:2)*	147.334	TRUE	7.03479e-33
rs869416	Finngen_CAVS	sphingomyelin (d18:1/22:2, d18:2/22:1, d16:1/24:2)*	30.2544	TRUE	1.93526e-07
rs4814176	Finngen_CAVS	lignoceroyl sphingomyelin (d18:1/24:0)	37.865	TRUE	3.40396e-09
rs7412	Finngen_CAVS	lignoceroyl sphingomyelin (d18:1/24:0)	33.7934	TRUE	1.686e-08
rs1260338	Finngen_CAVS	sphingomyelin (d17:1/16:0, d18:1/15:0, d16:1/17:0)*	39.0359	TRUE	1.9669e-08
rs360537	Finngen_CAVS	sphingomyelin (d17:1/16:0, d18:1/15:0, d16:1/17:0)*	30.7881	TRUE	5.23022e-08
rs7160525	Finngen_CAVS	sphingomyelin (d17:1/16:0, d18:1/15:0, d16:1/17:0)*	294.676	TRUE	7.92367e-64
rs145261788	Finngen_CAVS	dopamine 4-sulfate	30.7794	TRUE	1.35695e-07
rs11043016	Finngen_CAVS	dopamine 3-O-sulfate	30.0335	TRUE	1.17371e-07
rs73266074	Finngen_CAVS	dopamine 3-O-sulfate	31.1779	TRUE	3.53116e-08
rs7500220	Finngen_CAVS	3-hydroxyhexanoate	67.7659	TRUE	1.02289e-15
rs1573558	Finngen_CAVS	3beta-hydroxy-5-cholestenoate	376.225	TRUE	2.30658e-80
rs55947901	Finngen_CAVS	3beta-hydroxy-5-cholestenoate	30.2408	TRUE	5.70834e-08
rs78762835	Finngen_CAVS	3beta-hydroxy-5-cholestenoate	97.6261	TRUE	8.23299e-22
rs79531664	Finngen_CAVS	3beta-hydroxy-5-cholestenoate	39.7587	TRUE	1.21516e-09
rs144886872	Finngen_CAVS	3-methoxycatechol sulfate (2)	30.1098	TRUE	1.85716e-07
rs10206899	Finngen_CAVS	N-acetylkynurenine (2)	1022.27	TRUE	3.94254e-211
rs61825638	Finngen_CAVS	N-acetylkynurenine (2)	70.5572	TRUE	1.21088e-16
rs72897843	Finngen_CAVS	N-acetylkynurenine (2)	38.7228	TRUE	2.31909e-09
rs948445	Finngen_CAVS	N-acetylkynurenine (2)	138.479	TRUE	7.55315e-31
rs7654754	Finngen_CAVS	C-glycosyltryptophan	43.8138	TRUE	2.06529e-10
rs77924615	Finngen_CAVS	C-glycosyltryptophan	34.89	TRUE	9.76448e-09
rs2076007	Finngen_CAVS	N-acetylglucosamine/N-acetylgalactosamine	234.878	TRUE	4.09778e-51
rs530686	Finngen_CAVS	N-acetylglucosamine/N-acetylgalactosamine	138.929	TRUE	3.63887e-31
rs11578832	Finngen_CAVS	adipoylcarnitine (C6-DC)	195.438	TRUE	2.39619e-43
rs139300931	Finngen_CAVS	adipoylcarnitine (C6-DC)	31.2482	TRUE	5.93984e-08
rs662138	Finngen_CAVS	adipoylcarnitine (C6-DC)	67.7604	TRUE	3.53408e-16
rs6687264	Finngen_CAVS	adipoylcarnitine (C6-DC)	85.8637	TRUE	1.69141e-19
rs80254170	Finngen_CAVS	adipoylcarnitine (C6-DC)	42.6086	TRUE	1.37026e-10
rs1171614	Finngen_CAVS	4-hydroxyphenylacetoylcarnitine	49.9619	TRUE	6.04039e-12
rs28415528	Finngen_CAVS	4-hydroxyphenylacetoylcarnitine	149.225	TRUE	3.05577e-33
rs149556176	Finngen_CAVS	nonanoylcarnitine (C9)	37.1057	TRUE	3.14994e-09
rs17843966	Finngen_CAVS	nonanoylcarnitine (C9)	129.768	TRUE	5.73826e-29
rs2062541	Finngen_CAVS	nonanoylcarnitine (C9)	31.9301	TRUE	9.06308e-08
rs2185152	Finngen_CAVS	nonanoylcarnitine (C9)	536.298	TRUE	2.27474e-113
rs10798945	Finngen_CAVS	glycochenodeoxycholate 3-sulfate	34.2168	TRUE	6.72375e-09
rs12242611	Finngen_CAVS	glycochenodeoxycholate 3-sulfate	32.1902	TRUE	3.55789e-08
rs3794806	Finngen_CAVS	glycochenodeoxycholate 3-sulfate	74.8117	TRUE	4.48459e-17
rs55971546	Finngen_CAVS	glycochenodeoxycholate 3-sulfate	115.181	TRUE	2.43131e-26
rs56398830	Finngen_CAVS	glycochenodeoxycholate 3-sulfate	52.4678	TRUE	1.20679e-12
rs62129966	Finngen_CAVS	glycochenodeoxycholate 3-sulfate	214.306	TRUE	9.68178e-47
rs76021834	Finngen_CAVS	glycochenodeoxycholate 3-sulfate	34.1111	TRUE	1.3104e-08
rs975657	Finngen_CAVS	glycochenodeoxycholate 3-sulfate	38.0822	TRUE	1.8547e-09
rs11656408	Finngen_CAVS	glycodeoxycholate 3-sulfate	31.3355	TRUE	3.53801e-08
rs11829410	Finngen_CAVS	glycodeoxycholate 3-sulfate	55.5164	TRUE	4.42591e-13
rs212100	Finngen_CAVS	glycodeoxycholate 3-sulfate	140.019	TRUE	3.69674e-31
rs4149056	Finngen_CAVS	glycodeoxycholate 3-sulfate	641.401	TRUE	6.05009e-133
rs4762697	Finngen_CAVS	glycodeoxycholate 3-sulfate	141.416	TRUE	1.10013e-31
rs55971546	Finngen_CAVS	glycodeoxycholate 3-sulfate	109.552	TRUE	3.87473e-25
rs7306128	Finngen_CAVS	glycodeoxycholate 3-sulfate	55.5164	TRUE	4.34122e-13
rs10770795	Finngen_CAVS	taurodeoxycholic acid 3-sulfate	103.197	TRUE	9.15979e-23
rs11519272	Finngen_CAVS	taurodeoxycholic acid 3-sulfate	449.602	TRUE	6.88967e-95
rs11656408	Finngen_CAVS	taurodeoxycholic acid 3-sulfate	32.2601	TRUE	2.22345e-08
rs11829410	Finngen_CAVS	taurodeoxycholic acid 3-sulfate	46.0965	TRUE	4.46568e-11
rs55971546	Finngen_CAVS	taurodeoxycholic acid 3-sulfate	88.4664	TRUE	1.26422e-20
rs62128824	Finngen_CAVS	taurodeoxycholic acid 3-sulfate	39.9387	TRUE	7.19902e-10
rs7306128	Finngen_CAVS	taurodeoxycholic acid 3-sulfate	46.0965	TRUE	4.3876e-11
rs324420	Finngen_CAVS	linoleoyl ethanolamide	131.814	TRUE	7.30914e-30
rs174546	Finngen_CAVS	1,2-dilinoleoyl-GPC (18:2/18:2)	357.354	TRUE	3.82532e-70
rs4751996	Finngen_CAVS	1-stearoyl-2-oleoyl-GPC (18:0/18:1)	55.6115	TRUE	3.11036e-13
rs12928099	Finngen_CAVS	1-palmitoyl-2-arachidonoyl-GPC (16:0/20:4n6)	53.9123	TRUE	8.14025e-13
rs174537	Finngen_CAVS	1-palmitoyl-2-arachidonoyl-GPC (16:0/20:4n6)	1674.1	TRUE	0
rs11207979	Finngen_CAVS	1-palmitoyl-2-docosahexaenoyl-GPC (16:0/22:6)	37.9478	TRUE	1.5166e-09
rs174546	Finngen_CAVS	1-palmitoyl-2-docosahexaenoyl-GPC (16:0/22:6)	110.532	TRUE	2.266e-21
rs3734398	Finngen_CAVS	1-palmitoyl-2-docosahexaenoyl-GPC (16:0/22:6)	99.1843	TRUE	8.03169e-23
rs174546	Finngen_CAVS	1-stearoyl-2-docosahexaenoyl-GPC (18:0/22:6)	255.263	TRUE	6.55202e-50
rs750546	Finngen_CAVS	1-stearoyl-2-docosahexaenoyl-GPC (18:0/22:6)	34.9812	TRUE	1.07797e-08
rs9379992	Finngen_CAVS	1-stearoyl-2-docosahexaenoyl-GPC (18:0/22:6)	84.7669	TRUE	1.11723e-19
rs141622900	Finngen_CAVS	1-(1-enyl-stearoyl)-2-oleoyl-GPE (P-18:0/18:1)	53.2699	TRUE	8.05004e-13
rs438568	Finngen_CAVS	sphingomyelin (d18:1/17:0, d17:1/18:0, d19:1/16:0)	32.3851	TRUE	5.87119e-08
rs55730499	Finngen_CAVS	sphingomyelin (d18:1/17:0, d17:1/18:0, d19:1/16:0)	32.6089	TRUE	4.40292e-05
rs7160525	Finngen_CAVS	sphingomyelin (d18:1/17:0, d17:1/18:0, d19:1/16:0)	88.0381	TRUE	2.72049e-20
rs7812898	Finngen_CAVS	sphingomyelin (d18:1/17:0, d17:1/18:0, d19:1/16:0)	35.4103	TRUE	1.1914e-08
rs174560	Finngen_CAVS	1-palmitoyl-2-stearoyl-GPC (16:0/18:0)	198.248	TRUE	5.92583e-39
rs964184	Finngen_CAVS	1-palmitoyl-2-stearoyl-GPC (16:0/18:0)	45.1037	TRUE	2.88146e-10
rs887417	Finngen_CAVS	2-hydroxybutyrate/2-hydroxyisobutyrate	29.9333	TRUE	6.73166e-08
rs112329286	Finngen_CAVS	palmitoyl dihydrosphingomyelin (d18:0/16:0)*	90.1001	TRUE	9.19874e-21
rs17248720	Finngen_CAVS	palmitoyl dihydrosphingomyelin (d18:0/16:0)*	35.9629	TRUE	1.09318e-07
rs74617384	Finngen_CAVS	palmitoyl dihydrosphingomyelin (d18:0/16:0)*	31.7405	TRUE	6.08595e-05
rs9749077	Finngen_CAVS	palmitoyl dihydrosphingomyelin (d18:0/16:0)*	32.7263	TRUE	1.50846e-08
rs118105552	Finngen_CAVS	tricosanoyl sphingomyelin (d18:1/23:0)*	31.5811	TRUE	3.21359e-08
rs390082	Finngen_CAVS	tricosanoyl sphingomyelin (d18:1/23:0)*	30.4164	TRUE	1.11503e-07
rs174621	Finngen_CAVS	sphingomyelin (d18:2/23:0, d18:1/23:1, d17:1/24:1)*	39.9872	TRUE	3.65125e-09
rs7160525	Finngen_CAVS	sphingomyelin (d18:2/23:0, d18:1/23:1, d17:1/24:1)*	53.7503	TRUE	5.87874e-13
rs174622	Finngen_CAVS	sphingomyelin (d18:2/24:1, d18:1/24:2)*	34.6169	TRUE	4.68665e-08
rs483082	Finngen_CAVS	1-stearoyl-2-linoleoyl-GPE (18:0/18:2)*	41.3887	TRUE	2.06331e-10
rs1077834	Finngen_CAVS	1-stearoyl-2-arachidonoyl-GPE (18:0/20:4)	378.174	TRUE	4.41463e-79
rs13081352	Finngen_CAVS	1-stearoyl-2-arachidonoyl-GPE (18:0/20:4)	33.485	TRUE	3.42275e-08
rs1532085	Finngen_CAVS	1-stearoyl-2-arachidonoyl-GPE (18:0/20:4)	519.767	TRUE	3.08539e-107
rs5117	Finngen_CAVS	1-stearoyl-2-arachidonoyl-GPE (18:0/20:4)	43.9234	TRUE	6.05593e-11
rs964184	Finngen_CAVS	1-stearoyl-2-arachidonoyl-GPE (18:0/20:4)	83.0764	TRUE	4.12745e-18
rs1168041	Finngen_CAVS	1-stearoyl-2-linoleoyl-GPC (18:0/18:2)*	39.0123	TRUE	7.51191e-10
rs12928099	Finngen_CAVS	1-stearoyl-2-linoleoyl-GPC (18:0/18:2)*	30.6897	TRUE	7.64835e-08
rs174546	Finngen_CAVS	1-stearoyl-2-linoleoyl-GPC (18:0/18:2)*	213.84	TRUE	1.04166e-41
rs174546	Finngen_CAVS	1-palmitoyl-2-dihomo-linolenoyl-GPC (16:0/20:3n3 or 6)*	453.669	TRUE	3.30198e-89
rs13081352	Finngen_CAVS	1-palmitoyl-2-arachidonoyl-GPE (16:0/20:4)*	30.0569	TRUE	1.8169e-07
rs1532085	Finngen_CAVS	1-palmitoyl-2-arachidonoyl-GPE (16:0/20:4)*	659.979	TRUE	1.96338e-135
rs2070895	Finngen_CAVS	1-palmitoyl-2-arachidonoyl-GPE (16:0/20:4)*	481.413	TRUE	3.45277e-100
rs483082	Finngen_CAVS	1-palmitoyl-2-arachidonoyl-GPE (16:0/20:4)*	35.2369	TRUE	4.50782e-09
rs7930786	Finngen_CAVS	1-palmitoyl-2-arachidonoyl-GPE (16:0/20:4)*	41.1928	TRUE	1.09993e-09
rs12914626	Finngen_CAVS	1-palmitoyl-2-docosahexaenoyl-GPE (16:0/22:6)*	148.409	TRUE	3.00215e-32
rs1560390	Finngen_CAVS	1-palmitoyl-2-docosahexaenoyl-GPE (16:0/22:6)*	70.9692	TRUE	2.72917e-16
rs261291	Finngen_CAVS	1-palmitoyl-2-docosahexaenoyl-GPE (16:0/22:6)*	707.179	TRUE	4.98269e-145
rs6976930	Finngen_CAVS	1-palmitoyl-2-docosahexaenoyl-GPE (16:0/22:6)*	30.7934	TRUE	4.68237e-08
rs964184	Finngen_CAVS	1-palmitoyl-2-docosahexaenoyl-GPE (16:0/22:6)*	48.6864	TRUE	5.24533e-11
rs12914626	Finngen_CAVS	1-stearoyl-2-docosahexaenoyl-GPE (18:0/22:6)*	86.4831	TRUE	2.64474e-19
rs1560390	Finngen_CAVS	1-stearoyl-2-docosahexaenoyl-GPE (18:0/22:6)*	37.2527	TRUE	3.85918e-09
rs157581	Finngen_CAVS	1-stearoyl-2-docosahexaenoyl-GPE (18:0/22:6)*	31.4991	TRUE	2.75856e-08
rs261291	Finngen_CAVS	1-stearoyl-2-docosahexaenoyl-GPE (18:0/22:6)*	367.955	TRUE	1.52478e-76
rs964184	Finngen_CAVS	1-stearoyl-2-docosahexaenoyl-GPE (18:0/22:6)*	57.016	TRUE	9.9884e-13
rs149615216	Finngen_CAVS	1-palmitoyl-2-arachidonoyl-GPI (16:0/20:4)*	31.5364	TRUE	3.73771e-08
rs174560	Finngen_CAVS	1-palmitoyl-2-arachidonoyl-GPI (16:0/20:4)*	95.4238	TRUE	1.19274e-18
rs1168041	Finngen_CAVS	1-stearoyl-2-linoleoyl-GPI (18:0/18:2)	98.7782	TRUE	1.09272e-22
rs174567	Finngen_CAVS	1-stearoyl-2-linoleoyl-GPI (18:0/18:2)	179.947	TRUE	5.24606e-35
rs78603490	Finngen_CAVS	1-stearoyl-2-linoleoyl-GPI (18:0/18:2)	32.1567	TRUE	2.34015e-08
rs8736	Finngen_CAVS	1-stearoyl-2-linoleoyl-GPI (18:0/18:2)	191.565	TRUE	2.4169e-41
rs102275	Finngen_CAVS	1-(1-enyl-stearoyl)-2-arachidonoyl-GPE (P-18:0/20:4)*	332.836	TRUE	2.70662e-65
rs3826886	Finngen_CAVS	1-(1-enyl-stearoyl)-2-arachidonoyl-GPE (P-18:0/20:4)*	30.0846	TRUE	7.73925e-08
rs7412	Finngen_CAVS	1-(1-enyl-stearoyl)-2-arachidonoyl-GPE (P-18:0/20:4)*	30.24	TRUE	9.79372e-08
rs3826884	Finngen_CAVS	1-(1-enyl-palmitoyl)-2-arachidonoyl-GPE (P-16:0/20:4)*	100.128	TRUE	9.87329e-23
rs3826886	Finngen_CAVS	1-(1-enyl-palmitoyl)-2-oleoyl-GPE (P-16:0/18:1)*	56.2706	TRUE	1.73149e-13
rs102275	Finngen_CAVS	1-(1-enyl-palmitoyl)-2-oleoyl-GPC (P-16:0/18:1)*	57.7521	TRUE	3.65798e-11
rs1077989	Finngen_CAVS	1-(1-enyl-palmitoyl)-2-oleoyl-GPC (P-16:0/18:1)*	41.8392	TRUE	2.03621e-10
rs11508026	Finngen_CAVS	1-(1-enyl-palmitoyl)-2-oleoyl-GPC (P-16:0/18:1)*	52.0533	TRUE	2.75257e-12
rs1260338	Finngen_CAVS	1-(1-enyl-palmitoyl)-2-oleoyl-GPC (P-16:0/18:1)*	38.3237	TRUE	2.72528e-08
rs1260326	Finngen_CAVS	1-(1-enyl-palmitoyl)-2-linoleoyl-GPC (P-16:0/18:2)*	31.2634	TRUE	7.0283e-07
rs17231506	Finngen_CAVS	1-(1-enyl-palmitoyl)-2-linoleoyl-GPC (P-16:0/18:2)*	50.0298	TRUE	4.14494e-12
rs12928099	Finngen_CAVS	1-(1-enyl-palmitoyl)-2-arachidonoyl-GPC (P-16:0/20:4)*	40.0795	TRUE	7.35974e-10
rs174566	Finngen_CAVS	1-(1-enyl-palmitoyl)-2-arachidonoyl-GPC (P-16:0/20:4)*	943.009	TRUE	1.10407e-184
rs72719193	Finngen_CAVS	1-(1-enyl-palmitoyl)-2-arachidonoyl-GPC (P-16:0/20:4)*	224.732	TRUE	3.02124e-49
rs438568	Finngen_CAVS	sphingomyelin (d18:1/21:0, d17:1/22:0, d16:1/23:0)*	112.518	TRUE	8.726e-25
rs7160525	Finngen_CAVS	sphingomyelin (d18:1/21:0, d17:1/22:0, d16:1/23:0)*	266.88	TRUE	5.08668e-58
rs10916332	Finngen_CAVS	behenoyl dihydrosphingomyelin (d18:0/22:0)*	62.6465	TRUE	1.05563e-14
rs2244608	Finngen_CAVS	behenoyl dihydrosphingomyelin (d18:0/22:0)*	53.8991	TRUE	2.18823e-12
rs2954021	Finngen_CAVS	behenoyl dihydrosphingomyelin (d18:0/22:0)*	61.0251	TRUE	1.01929e-13
rs885256	Finngen_CAVS	behenoyl dihydrosphingomyelin (d18:0/22:0)*	30.9724	TRUE	5.76796e-08
rs680379	Finngen_CAVS	sphingomyelin (d18:0/18:0, d19:0/17:0)*	69.8615	TRUE	6.01245e-16
rs964184	Finngen_CAVS	N-palmitoyl-sphinganine (d18:0/16:0)	33.8475	TRUE	6.0826e-08
rs117617764	Finngen_CAVS	lactosyl-N-palmitoyl-sphingosine (d18:1/16:0)	29.875	TRUE	1.83625e-07
rs11775560	Finngen_CAVS	lactosyl-N-palmitoyl-sphingosine (d18:1/16:0)	31.0809	TRUE	3.4415e-08
rs4147931	Finngen_CAVS	lactosyl-N-palmitoyl-sphingosine (d18:1/16:0)	110.179	TRUE	5.81745e-25
rs4738038	Finngen_CAVS	lactosyl-N-palmitoyl-sphingosine (d18:1/16:0)	42.8479	TRUE	1.39208e-10
rs364585	Finngen_CAVS	myristoyl dihydrosphingomyelin (d18:0/14:0)*	146.543	TRUE	4.83771e-32
rs111875922	Finngen_CAVS	5-hydroxyindole sulfate	30.7492	TRUE	1.32044e-07
rs34413922	Finngen_CAVS	5-hydroxyindole sulfate	36.7253	TRUE	3.30118e-09
rs3757131	Finngen_CAVS	phenylacetylglutamate	94.4569	TRUE	8.14509e-22
rs10493322	Finngen_CAVS	1-palmitoyl-2-oleoyl-GPI (16:0/18:1)*	46.1488	TRUE	2.58721e-11
rs12638256	Finngen_CAVS	1-palmitoyl-2-oleoyl-GPI (16:0/18:1)*	84.9768	TRUE	1.46187e-19
rs174564	Finngen_CAVS	1-palmitoyl-2-oleoyl-GPI (16:0/18:1)*	43.074	TRUE	2.36648e-08
rs4806498	Finngen_CAVS	1-palmitoyl-2-oleoyl-GPI (16:0/18:1)*	130.443	TRUE	4.25339e-28
rs10162642	Finngen_CAVS	1-oleoyl-2-linoleoyl-GPE (18:1/18:2)*	39.8229	TRUE	7.99645e-10
rs174546	Finngen_CAVS	1-oleoyl-2-linoleoyl-GPE (18:1/18:2)*	633.882	TRUE	1.05075e-124
rs261290	Finngen_CAVS	1-oleoyl-2-linoleoyl-GPE (18:1/18:2)*	222.586	TRUE	1.27743e-46
rs473224	Finngen_CAVS	1-oleoyl-2-linoleoyl-GPE (18:1/18:2)*	119.017	TRUE	1.07431e-26
rs483082	Finngen_CAVS	1-oleoyl-2-linoleoyl-GPE (18:1/18:2)*	30.9024	TRUE	3.99382e-08
rs11871667	Finngen_CAVS	1-oleoyl-2-docosahexaenoyl-GPC (18:1/22:6)*	40.1872	TRUE	7.22505e-10
rs2304128	Finngen_CAVS	1-oleoyl-2-docosahexaenoyl-GPC (18:1/22:6)*	36.132	TRUE	3.60146e-09
rs499974	Finngen_CAVS	1-oleoyl-2-docosahexaenoyl-GPC (18:1/22:6)*	34.7236	TRUE	3.41767e-08
rs66464172	Finngen_CAVS	1-oleoyl-2-docosahexaenoyl-GPC (18:1/22:6)*	49.4106	TRUE	3.70439e-12
rs964184	Finngen_CAVS	1-oleoyl-2-docosahexaenoyl-GPC (18:1/22:6)*	29.9671	TRUE	3.85123e-07
rs17231506	Finngen_CAVS	1-linoleoyl-2-arachidonoyl-GPC (18:2/20:4n6)*	36.2544	TRUE	3.82985e-09
rs174560	Finngen_CAVS	1-linoleoyl-2-arachidonoyl-GPC (18:2/20:4n6)*	381.532	TRUE	2.14937e-75
rs4932474	Finngen_CAVS	1-linoleoyl-2-arachidonoyl-GPC (18:2/20:4n6)*	38.9593	TRUE	8.8695e-10
rs58542926	Finngen_CAVS	1-linoleoyl-2-arachidonoyl-GPC (18:2/20:4n6)*	87.1034	TRUE	6.90998e-20
rs102275	Finngen_CAVS	1-myristoyl-2-arachidonoyl-GPC (14:0/20:4)*	500.286	TRUE	1.99768e-98
rs58542926	Finngen_CAVS	1-myristoyl-2-arachidonoyl-GPC (14:0/20:4)*	50.5553	TRUE	4.10816e-12
rs1077989	Finngen_CAVS	1-(1-enyl-palmitoyl)-2-palmitoleoyl-GPC (P-16:0/16:1)*	511.601	TRUE	8.63579e-109
rs17231506	Finngen_CAVS	1-(1-enyl-palmitoyl)-2-palmitoleoyl-GPC (P-16:0/16:1)*	61.7567	TRUE	1.27277e-14
rs174418	Finngen_CAVS	1-(1-enyl-palmitoyl)-2-palmitoleoyl-GPC (P-16:0/16:1)*	31.7018	TRUE	9.86302e-08
rs603424	Finngen_CAVS	1-(1-enyl-palmitoyl)-2-palmitoleoyl-GPC (P-16:0/16:1)*	76.9959	TRUE	1.34558e-17
rs12149545	Finngen_CAVS	1-(1-enyl-palmitoyl)-2-palmitoyl-GPC (P-16:0/16:0)*	77.4272	TRUE	7.94564e-18
rs12544703	Finngen_CAVS	1-(1-enyl-palmitoyl)-2-palmitoyl-GPC (P-16:0/16:0)*	32.0038	TRUE	3.76524e-08
rs174418	Finngen_CAVS	1-(1-enyl-palmitoyl)-2-palmitoyl-GPC (P-16:0/16:0)*	46.1992	TRUE	8.95496e-11
rs2070895	Finngen_CAVS	1-(1-enyl-palmitoyl)-2-palmitoyl-GPC (P-16:0/16:0)*	31.7754	TRUE	1.30725e-07
rs12638256	Finngen_CAVS	1-stearoyl-2-oleoyl-GPI (18:0/18:1)*	166.434	TRUE	8.30139e-37
rs1979722	Finngen_CAVS	1-stearoyl-2-oleoyl-GPI (18:0/18:1)*	81.5711	TRUE	6.39248e-19
rs77960347	Finngen_CAVS	1-stearoyl-2-oleoyl-GPI (18:0/18:1)*	32.7732	TRUE	1.91316e-08
rs174547	Finngen_CAVS	1,2-dilinoleoyl-GPE (18:2/18:2)*	173.466	TRUE	9.86145e-34
rs2414577	Finngen_CAVS	1,2-dilinoleoyl-GPE (18:2/18:2)*	43.4091	TRUE	6.66994e-10
rs572410	Finngen_CAVS	1,2-dilinoleoyl-GPE (18:2/18:2)*	31.3332	TRUE	1.90076e-07
rs1077834	Finngen_CAVS	1-oleoyl-2-arachidonoyl-GPE (18:1/20:4)*	398.092	TRUE	3.74972e-83
rs1532085	Finngen_CAVS	1-oleoyl-2-arachidonoyl-GPE (18:1/20:4)*	525.386	TRUE	2.26189e-108
rs59007384	Finngen_CAVS	1-oleoyl-2-arachidonoyl-GPE (18:1/20:4)*	37.5824	TRUE	1.32527e-09
rs6878680	Finngen_CAVS	1-oleoyl-2-arachidonoyl-GPE (18:1/20:4)*	30.6985	TRUE	6.55457e-08
rs7930786	Finngen_CAVS	1-oleoyl-2-arachidonoyl-GPE (18:1/20:4)*	59.8825	TRUE	1.36469e-13
rs174570	Finngen_CAVS	1-(1-enyl-stearoyl)-2-linoleoyl-GPE (P-18:0/18:2)*	112.766	TRUE	1.20647e-22
rs3826884	Finngen_CAVS	1-(1-enyl-stearoyl)-2-linoleoyl-GPE (P-18:0/18:2)*	34.822	TRUE	8.5624e-09
rs7412	Finngen_CAVS	1-(1-enyl-stearoyl)-2-linoleoyl-GPE (P-18:0/18:2)*	62.8121	TRUE	1.07106e-14
rs11829410	Finngen_CAVS	1-linoleoyl-GPG (18:2)*	56.7135	TRUE	2.46412e-13
rs4149056	Finngen_CAVS	1-linoleoyl-GPG (18:2)*	440.565	TRUE	3.19711e-92
rs4762697	Finngen_CAVS	1-linoleoyl-GPG (18:2)*	84.4345	TRUE	1.43881e-19
rs7306128	Finngen_CAVS	1-linoleoyl-GPG (18:2)*	56.7135	TRUE	2.41648e-13
rs149082870	Finngen_CAVS	thioproline	32.5864	TRUE	7.83397e-08
rs4820268	Finngen_CAVS	thioproline	38.3333	TRUE	2.79944e-09
rs11045806	Finngen_CAVS	glycochenodeoxycholate glucuronide (1)	334.481	TRUE	1.18081e-71
rs11829410	Finngen_CAVS	glycochenodeoxycholate glucuronide (1)	221.937	TRUE	4.2928e-48
rs146931915	Finngen_CAVS	glycochenodeoxycholate glucuronide (1)	31.457	TRUE	4.89499e-08
rs185979634	Finngen_CAVS	glycochenodeoxycholate glucuronide (1)	84.4375	TRUE	2.76747e-19
rs4149056	Finngen_CAVS	glycochenodeoxycholate glucuronide (1)	2257.81	TRUE	0
rs7306128	Finngen_CAVS	glycochenodeoxycholate glucuronide (1)	221.937	TRUE	4.13131e-48
rs1171615	Finngen_CAVS	(S)-3-hydroxybutyrylcarnitine	91.6794	TRUE	8.03784e-21
rs7541058	Finngen_CAVS	(S)-3-hydroxybutyrylcarnitine	101.532	TRUE	4.42545e-23
rs117779137	Finngen_CAVS	glycosyl-N-palmitoyl-sphingosine (d18:1/16:0)	29.9348	TRUE	8.38616e-08
rs35818294	Finngen_CAVS	glycosyl-N-palmitoyl-sphingosine (d18:1/16:0)	270.87	TRUE	3.03258e-59
rs41342544	Finngen_CAVS	glycosyl-N-palmitoyl-sphingosine (d18:1/16:0)	42.6163	TRUE	1.64281e-10
rs7659411	Finngen_CAVS	glycosyl-N-palmitoyl-sphingosine (d18:1/16:0)	53.0295	TRUE	1.06933e-12
rs1171615	Finngen_CAVS	methylsuccinoylcarnitine	31.694	TRUE	4.76433e-08
rs11753995	Finngen_CAVS	methylsuccinoylcarnitine	66.5198	TRUE	7.06993e-16
rs12208357	Finngen_CAVS	methylsuccinoylcarnitine	63.6252	TRUE	4.8971e-15
rs1799822	Finngen_CAVS	methylsuccinoylcarnitine	292.866	TRUE	7.33777e-64
rs1799958	Finngen_CAVS	methylsuccinoylcarnitine	361.697	TRUE	2.34428e-77
rs6124830	Finngen_CAVS	methylsuccinoylcarnitine	89.2674	TRUE	1.09173e-20
rs958825	Finngen_CAVS	methylsuccinoylcarnitine	51.1191	TRUE	1.54734e-12
rs151232	Finngen_CAVS	furaneol sulfate	176.991	TRUE	1.67494e-38
rs12414218	Finngen_CAVS	ascorbic acid 2-sulfate	36.3262	TRUE	3.65425e-09
rs8050812	Finngen_CAVS	ascorbic acid 2-sulfate	46.4033	TRUE	2.54007e-11
rs99780	Finngen_CAVS	arachidonoylcholine	143.978	TRUE	8.05755e-28
rs1165178	Finngen_CAVS	caffeic acid sulfate	29.9565	TRUE	8.35285e-08
rs1383585	Finngen_CAVS	caffeic acid sulfate	31.5686	TRUE	3.43357e-08
rs174546	Finngen_CAVS	1-linoleoyl-2-linolenoyl-GPC (18:2/18:3)*	226.58	TRUE	3.13903e-44
rs10864726	Finngen_CAVS	1-palmitoleoyl-2-linolenoyl-GPC (16:1/18:3)*	31.3946	TRUE	1.53423e-07
rs174567	Finngen_CAVS	1-palmitoleoyl-2-linolenoyl-GPC (16:1/18:3)*	304.055	TRUE	1.42002e-59
rs4665972	Finngen_CAVS	1-palmitoleoyl-2-linolenoyl-GPC (16:1/18:3)*	37.2185	TRUE	3.7499e-08
rs603424	Finngen_CAVS	palmitoleoylcarnitine (C16:1)*	47.4235	TRUE	2.49404e-11
rs6860806	Finngen_CAVS	palmitoleoylcarnitine (C16:1)*	40.4346	TRUE	3.46152e-10
rs11753995	Finngen_CAVS	pimeloylcarnitine/3-methyladipoylcarnitine (C7-DC)	102.368	TRUE	1.44408e-23
rs12132488	Finngen_CAVS	pimeloylcarnitine/3-methyladipoylcarnitine (C7-DC)	73.0209	TRUE	5.08481e-17
rs12208357	Finngen_CAVS	pimeloylcarnitine/3-methyladipoylcarnitine (C7-DC)	111.307	TRUE	3.42825e-25
rs2999545	Finngen_CAVS	pimeloylcarnitine/3-methyladipoylcarnitine (C7-DC)	41.224	TRUE	2.1386e-10
rs12918852	Finngen_CAVS	4-hydroxyphenylacetylglutamine	49.1136	TRUE	9.35503e-12
rs6682605	Finngen_CAVS	4-hydroxyphenylacetylglutamine	30.2179	TRUE	8.18258e-08
rs6704070	Finngen_CAVS	2'-O-methylcytidine	65.4229	TRUE	1.30843e-15
rs72758892	Finngen_CAVS	2'-O-methylcytidine	1980.85	TRUE	0
rs7034952	Finngen_CAVS	2'-O-methyluridine	2260.91	TRUE	0
rs60296118	Finngen_CAVS	gamma-glutamyl-alpha-lysine	46.5958	TRUE	1.40589e-11
rs9925773	Finngen_CAVS	gamma-glutamyl-alpha-lysine	30.7446	TRUE	4.18957e-08
rs28456	Finngen_CAVS	linoleoyl-arachidonoyl-glycerol (18:2/20:4) [1]*	373.272	TRUE	6.70798e-74
rs3794991	Finngen_CAVS	linoleoyl-arachidonoyl-glycerol (18:2/20:4) [1]*	52.5352	TRUE	2.49508e-12
rs75627662	Finngen_CAVS	linoleoyl-arachidonoyl-glycerol (18:2/20:4) [1]*	101.891	TRUE	2.5119e-23
rs1651059	Finngen_CAVS	linoleoyl-arachidonoyl-glycerol (18:2/20:4) [2]*	38.5495	TRUE	4.42123e-09
rs174564	Finngen_CAVS	linoleoyl-arachidonoyl-glycerol (18:2/20:4) [2]*	393.79	TRUE	2.7134e-77
rs483082	Finngen_CAVS	linoleoyl-arachidonoyl-glycerol (18:2/20:4) [2]*	92.1421	TRUE	2.44161e-21
rs58542926	Finngen_CAVS	linoleoyl-arachidonoyl-glycerol (18:2/20:4) [2]*	47.1695	TRUE	2.17353e-11
rs141471965	Finngen_CAVS	perfluorooctanesulfonate (PFOS)	41.8129	TRUE	3.74079e-10
rs10422209	Finngen_CAVS	lactosyl-N-nervonoyl-sphingosine (d18:1/24:1)*	68.7186	TRUE	3.08326e-16
rs12352776	Finngen_CAVS	lactosyl-N-nervonoyl-sphingosine (d18:1/24:1)*	58.2698	TRUE	9.4553e-14
rs247617	Finngen_CAVS	lactosyl-N-nervonoyl-sphingosine (d18:1/24:1)*	38.2454	TRUE	1.52591e-09
rs28916570	Finngen_CAVS	lactosyl-N-nervonoyl-sphingosine (d18:1/24:1)*	67.1932	TRUE	1.04825e-15
rs3752246	Finngen_CAVS	lactosyl-N-nervonoyl-sphingosine (d18:1/24:1)*	355.161	TRUE	9.69144e-77
rs11722463	Finngen_CAVS	glycosyl-N-behenoyl-sphingadienine (d18:2/22:0)*	109.131	TRUE	1.57235e-24
rs35818294	Finngen_CAVS	glycosyl-N-behenoyl-sphingadienine (d18:2/22:0)*	228.288	TRUE	2.71494e-50
rs3750434	Finngen_CAVS	glycosyl-N-behenoyl-sphingadienine (d18:2/22:0)*	45.5923	TRUE	9.46522e-11
rs1466448	Finngen_CAVS	N-stearoyl-sphingadienine (d18:2/18:0)*	58.3542	TRUE	9.3333e-14
rs324420	Finngen_CAVS	N-oleoylserine	140.921	TRUE	8.43788e-32
rs73063122	Finngen_CAVS	N-oleoylserine	95.6399	TRUE	2.05116e-21
rs1354034	Finngen_CAVS	sphingadienine	40.4777	TRUE	6.22615e-10
rs364585	Finngen_CAVS	N-palmitoyl-heptadecasphingosine (d17:1/16:0)*	36.8006	TRUE	5.79678e-09
rs7157785	Finngen_CAVS	N-palmitoyl-heptadecasphingosine (d17:1/16:0)*	145.936	TRUE	1.14129e-32
rs7160525	Finngen_CAVS	ceramide (d18:1/14:0, d16:1/16:0)*	142.082	TRUE	9.08769e-32
rs12879147	Finngen_CAVS	ceramide (d18:1/17:0, d17:1/18:0)*	42.0104	TRUE	2.04975e-10
rs11858759	Finngen_CAVS	glycosyl ceramide (d18:2/24:1, d18:1/24:2)*	33.4758	TRUE	6.02303e-08
rs35818294	Finngen_CAVS	glycosyl ceramide (d18:2/24:1, d18:1/24:2)*	255.221	TRUE	5.85553e-56
rs3750434	Finngen_CAVS	glycosyl ceramide (d18:2/24:1, d18:1/24:2)*	35.9942	TRUE	1.0013e-08
rs6811245	Finngen_CAVS	glycosyl ceramide (d18:2/24:1, d18:1/24:2)*	62.3949	TRUE	1.34076e-14
rs10762405	Finngen_CAVS	glycosyl-N-tricosanoyl-sphingadienine (d18:2/23:0)*	37.8793	TRUE	2.72566e-09
rs2381400	Finngen_CAVS	glycosyl-N-tricosanoyl-sphingadienine (d18:2/23:0)*	33.7014	TRUE	4.25727e-08
rs9790720	Finngen_CAVS	glycosyl-N-tricosanoyl-sphingadienine (d18:2/23:0)*	143.314	TRUE	3.79253e-32
rs35818294	Finngen_CAVS	glycosyl ceramide (d18:1/23:1, d17:1/24:1)*	58.6613	TRUE	3.39377e-14
rs438568	Finngen_CAVS	glycosyl ceramide (d18:1/23:1, d17:1/24:1)*	32.5726	TRUE	5.35899e-08
rs7160525	Finngen_CAVS	glycosyl ceramide (d18:1/23:1, d17:1/24:1)*	38.71	TRUE	1.02413e-09
rs1047891	Finngen_CAVS	glycosyl-N-(2-hydroxynervonoyl)-sphingosine (d18:1/24:1(2OH))*	46.5089	TRUE	1.42206e-11
rs12811045	Finngen_CAVS	glycosyl-N-(2-hydroxynervonoyl)-sphingosine (d18:1/24:1(2OH))*	31.2778	TRUE	4.89923e-08
rs13116684	Finngen_CAVS	glycosyl-N-(2-hydroxynervonoyl)-sphingosine (d18:1/24:1(2OH))*	305.673	TRUE	1.97127e-66
rs1570249	Finngen_CAVS	glycosyl-N-(2-hydroxynervonoyl)-sphingosine (d18:1/24:1(2OH))*	81.2895	TRUE	2.98283e-18
rs4391005	Finngen_CAVS	glycosyl-N-(2-hydroxynervonoyl)-sphingosine (d18:1/24:1(2OH))*	32.1426	TRUE	4.33175e-08
rs558813	Finngen_CAVS	glycosyl-N-(2-hydroxynervonoyl)-sphingosine (d18:1/24:1(2OH))*	101.124	TRUE	5.66779e-23
rs174533	Finngen_CAVS	docosatrienoate (22:3n6)*	81.8144	TRUE	8.0466e-16
rs2244608	Finngen_CAVS	sphingomyelin (d18:0/20:0, d16:0/22:0)*	50.1861	TRUE	1.31085e-11
rs364585	Finngen_CAVS	sphingomyelin (d18:0/20:0, d16:0/22:0)*	370.957	TRUE	1.23204e-78
rs45461899	Finngen_CAVS	sphingomyelin (d18:0/20:0, d16:0/22:0)*	37.8488	TRUE	2.36653e-09
rs6682551	Finngen_CAVS	sphingomyelin (d18:0/20:0, d16:0/22:0)*	59.5249	TRUE	5.33747e-14
rs1466448	Finngen_CAVS	sphingomyelin (d18:1/19:0, d19:1/18:0)*	111.931	TRUE	4.08675e-25
rs438568	Finngen_CAVS	sphingomyelin (d18:1/19:0, d19:1/18:0)*	185.289	TRUE	5.62126e-40
rs45461899	Finngen_CAVS	sphingomyelin (d18:1/19:0, d19:1/18:0)*	29.9393	TRUE	1.17813e-07
rs7157785	Finngen_CAVS	sphingomyelin (d18:1/19:0, d19:1/18:0)*	174.37	TRUE	1.10472e-38
rs1047891	Finngen_CAVS	sphingomyelin (d18:2/21:0, d16:2/23:0)*	29.937	TRUE	5.91446e-08
rs150098540	Finngen_CAVS	sphingomyelin (d18:2/21:0, d16:2/23:0)*	29.9388	TRUE	2.30296e-07
rs174548	Finngen_CAVS	sphingomyelin (d18:2/21:0, d16:2/23:0)*	50.1038	TRUE	6.79814e-10
rs7160525	Finngen_CAVS	sphingomyelin (d18:2/21:0, d16:2/23:0)*	127.406	TRUE	1.16714e-28
rs7160525	Finngen_CAVS	sphingomyelin (d18:2/23:1)*	81.2964	TRUE	7.45747e-19
rs1431431	Finngen_CAVS	sphingomyelin (d18:1/25:0, d19:0/24:1, d20:1/23:0, d19:1/24:0)*	41.5037	TRUE	2.07715e-10
rs364585	Finngen_CAVS	sphingomyelin (d18:1/25:0, d19:0/24:1, d20:1/23:0, d19:1/24:0)*	626.907	TRUE	7.0702e-131
rs45461899	Finngen_CAVS	sphingomyelin (d18:1/25:0, d19:0/24:1, d20:1/23:0, d19:1/24:0)*	43.1894	TRUE	1.70599e-10
rs9749077	Finngen_CAVS	sphingomyelin (d18:1/25:0, d19:0/24:1, d20:1/23:0, d19:1/24:0)*	32.8327	TRUE	1.42969e-08
rs174458	Finngen_CAVS	sphingomyelin (d17:2/16:0, d18:2/15:0)*	50.56	TRUE	3.90704e-11
rs7160525	Finngen_CAVS	sphingomyelin (d17:2/16:0, d18:2/15:0)*	142.555	TRUE	7.21707e-32
rs12210538	Finngen_CAVS	linolenoylcarnitine (C18:3)*	109.309	TRUE	1.05108e-24
rs4149056	Finngen_CAVS	linolenoylcarnitine (C18:3)*	30.1408	TRUE	2.32315e-07
rs6824723	Finngen_CAVS	behenoylcarnitine (C22)*	84.2922	TRUE	1.08942e-19
rs75062282	Finngen_CAVS	behenoylcarnitine (C22)*	31.0467	TRUE	3.45753e-08
rs11539113	Finngen_CAVS	arachidoylcarnitine (C20)*	65.1185	TRUE	5.23472e-15
rs140836436	Finngen_CAVS	arachidoylcarnitine (C20)*	30.3829	TRUE	4.92826e-08
rs351260	Finngen_CAVS	arachidoylcarnitine (C20)*	41.5408	TRUE	4.20921e-10
rs6860806	Finngen_CAVS	arachidoylcarnitine (C20)*	63.4602	TRUE	3.66356e-15
rs12410239	Finngen_CAVS	lignoceroylcarnitine (C24)*	43.3867	TRUE	7.74563e-11
rs13249753	Finngen_CAVS	lignoceroylcarnitine (C24)*	317.02	TRUE	1.52041e-67
rs2229738	Finngen_CAVS	lignoceroylcarnitine (C24)*	39.4264	TRUE	1.43262e-08
rs7656006	Finngen_CAVS	lignoceroylcarnitine (C24)*	160.708	TRUE	5.68829e-36
rs1056438	Finngen_CAVS	cerotoylcarnitine (C26)*	50.4715	TRUE	2.92193e-12
rs11242109	Finngen_CAVS	cerotoylcarnitine (C26)*	79.3117	TRUE	1.6754e-18
rs112549564	Finngen_CAVS	cerotoylcarnitine (C26)*	149.567	TRUE	2.01219e-33
rs12210538	Finngen_CAVS	cerotoylcarnitine (C26)*	201.966	TRUE	3.00219e-44
rs13267782	Finngen_CAVS	cerotoylcarnitine (C26)*	124.289	TRUE	2.04388e-27
rs2294866	Finngen_CAVS	cerotoylcarnitine (C26)*	30.729	TRUE	5.61e-08
rs74071929	Finngen_CAVS	cerotoylcarnitine (C26)*	67.9602	TRUE	4.52118e-16
rs75202638	Finngen_CAVS	cerotoylcarnitine (C26)*	35.359	TRUE	3.80905e-09
rs12210538	Finngen_CAVS	ximenoylcarnitine (C26:1)*	136.274	TRUE	2.06452e-30
rs12737375	Finngen_CAVS	ximenoylcarnitine (C26:1)*	203.691	TRUE	8.81326e-45
rs2510374	Finngen_CAVS	ximenoylcarnitine (C26:1)*	159.393	TRUE	1.65862e-35
rs388891	Finngen_CAVS	ximenoylcarnitine (C26:1)*	97.5193	TRUE	1.50631e-22
rs74071929	Finngen_CAVS	ximenoylcarnitine (C26:1)*	55.2136	TRUE	2.47808e-13
rs1171614	Finngen_CAVS	arachidonoylcarnitine (C20:4)	78.4583	TRUE	5.30232e-18
rs12210538	Finngen_CAVS	arachidonoylcarnitine (C20:4)	790.267	TRUE	5.84886e-165
rs2024635	Finngen_CAVS	arachidonoylcarnitine (C20:4)	36.1523	TRUE	3.60554e-09
rs35611625	Finngen_CAVS	arachidonoylcarnitine (C20:4)	104.484	TRUE	6.34068e-23
rs4500751	Finngen_CAVS	arachidonoylcarnitine (C20:4)	33.6597	TRUE	2.44395e-08
rs635619	Finngen_CAVS	arachidonoylcarnitine (C20:4)	237.499	TRUE	3.30319e-52
rs12210538	Finngen_CAVS	eicosenoylcarnitine (C20:1)*	82.9623	TRUE	4.13435e-19
rs4705933	Finngen_CAVS	eicosenoylcarnitine (C20:1)*	52.602	TRUE	8.88556e-13
rs77320796	Finngen_CAVS	eicosenoylcarnitine (C20:1)*	31.3865	TRUE	1.5805e-07
rs11239541	Finngen_CAVS	dihomo-linoleoylcarnitine (C20:2)*	31.8955	TRUE	3.24787e-08
rs12210538	Finngen_CAVS	dihomo-linoleoylcarnitine (C20:2)*	322.643	TRUE	1.83366e-69
rs156403	Finngen_CAVS	dihomo-linoleoylcarnitine (C20:2)*	100.485	TRUE	3.50703e-23
rs1171617	Finngen_CAVS	dihomo-linolenoylcarnitine (C20:3n3 or 6)*	56.6057	TRUE	2.33571e-13
rs12210538	Finngen_CAVS	dihomo-linolenoylcarnitine (C20:3n3 or 6)*	746.523	TRUE	3.619e-156
rs149235996	Finngen_CAVS	dihomo-linolenoylcarnitine (C20:3n3 or 6)*	34.0477	TRUE	1.1553e-08
rs2024635	Finngen_CAVS	dihomo-linolenoylcarnitine (C20:3n3 or 6)*	30.1785	TRUE	7.14814e-08
rs2199680	Finngen_CAVS	dihomo-linolenoylcarnitine (C20:3n3 or 6)*	44.2427	TRUE	1.21934e-10
rs274556	Finngen_CAVS	dihomo-linolenoylcarnitine (C20:3n3 or 6)*	225.746	TRUE	9.7069e-50
rs4985124	Finngen_CAVS	dihomo-linolenoylcarnitine (C20:3n3 or 6)*	70.1372	TRUE	5.12454e-16
rs12208357	Finngen_CAVS	docosahexaenoylcarnitine (C22:6)*	30.4485	TRUE	6.74923e-08
rs1746764	Finngen_CAVS	docosahexaenoylcarnitine (C22:6)*	30.6414	TRUE	7.23611e-08
rs270607	Finngen_CAVS	docosahexaenoylcarnitine (C22:6)*	37.4448	TRUE	1.497e-09
rs11242109	Finngen_CAVS	nervonoylcarnitine (C24:1)*	65.7981	TRUE	1.31698e-15
rs17785370	Finngen_CAVS	nervonoylcarnitine (C24:1)*	61.1502	TRUE	1.34457e-14
rs2229738	Finngen_CAVS	nervonoylcarnitine (C24:1)*	43.0317	TRUE	2.72632e-09
rs7656006	Finngen_CAVS	nervonoylcarnitine (C24:1)*	138.364	TRUE	3.15509e-31
rs11736427	Finngen_CAVS	glycosyl ceramide (d18:1/20:0, d16:1/22:0)*	60.0489	TRUE	4.01387e-14
rs1871194	Finngen_CAVS	glycosyl ceramide (d18:1/20:0, d16:1/22:0)*	132.633	TRUE	1.06497e-29
rs35818294	Finngen_CAVS	glycosyl ceramide (d18:1/20:0, d16:1/22:0)*	222.65	TRUE	4.18723e-49
rs3750434	Finngen_CAVS	glycosyl ceramide (d18:1/20:0, d16:1/22:0)*	59.3137	TRUE	1.22621e-13
rs438568	Finngen_CAVS	glycosyl ceramide (d18:1/20:0, d16:1/22:0)*	54.6538	TRUE	1.1901e-12
rs7160525	Finngen_CAVS	glycosyl ceramide (d18:1/20:0, d16:1/22:0)*	60.9221	TRUE	1.6986e-14
rs112201728	Finngen_CAVS	N,N,N-trimethyl-5-aminovalerate	35.6384	TRUE	4.86127e-09
rs11239528	Finngen_CAVS	N,N,N-trimethyl-5-aminovalerate	43.5545	TRUE	1.06614e-10
rs13357247	Finngen_CAVS	N,N,N-trimethyl-5-aminovalerate	48.1133	TRUE	6.65397e-12
rs272857	Finngen_CAVS	N,N,N-trimethyl-5-aminovalerate	135.906	TRUE	1.86486e-30
rs9382940	Finngen_CAVS	N,N,N-trimethyl-5-aminovalerate	30.6732	TRUE	5.4847e-08
rs10846742	Finngen_CAVS	carotene diol (1)	47.5493	TRUE	1.83978e-10
rs9708919	Finngen_CAVS	carotene diol (1)	258.805	TRUE	7.41074e-56
rs12927647	Finngen_CAVS	carotene diol (2)	224.028	TRUE	1.66836e-48
rs12927647	Finngen_CAVS	carotene diol (3)	167.124	TRUE	1.34596e-36
rs11252866	Finngen_CAVS	cortolone glucuronide (1)	133.727	TRUE	4.29838e-30
rs9994887	Finngen_CAVS	cortolone glucuronide (1)	51.4085	TRUE	9.88774e-12
rs1187208	Finngen_CAVS	(N(1) + N(8))-acetylspermidine	31.3656	TRUE	1.03843e-07
rs11981217	Finngen_CAVS	(N(1) + N(8))-acetylspermidine	90.771	TRUE	2.43542e-20
rs148381953	Finngen_CAVS	(N(1) + N(8))-acetylspermidine	202.682	TRUE	8.04478e-44
rs4240520	Finngen_CAVS	(N(1) + N(8))-acetylspermidine	137.183	TRUE	5.28245e-31
rs59540563	Finngen_CAVS	(N(1) + N(8))-acetylspermidine	29.9549	TRUE	9.88971e-08
rs62492368	Finngen_CAVS	(N(1) + N(8))-acetylspermidine	267.16	TRUE	1.2253e-56
rs603424	Finngen_CAVS	5-dodecenoylcarnitine (C12:1)	45.2658	TRUE	7.17454e-11
rs1047891	Finngen_CAVS	2-butenoylglycine	210.174	TRUE	1.7103e-46
rs145024038	Finngen_CAVS	2-butenoylglycine	53.1446	TRUE	9.29236e-13
rs596603	Finngen_CAVS	2-butenoylglycine	66.6755	TRUE	1.3964e-15
rs1177442	Finngen_CAVS	hydroxy-CMPF*	51.1512	TRUE	1.71633e-12
rs7727038	Finngen_CAVS	3-hydroxyoleoylcarnitine	58.4124	TRUE	4.72921e-14
rs1047891	Finngen_CAVS	trans-2-hexenoylglycine	196.702	TRUE	1.19856e-43
rs596603	Finngen_CAVS	trans-2-hexenoylglycine	53.5285	TRUE	8.90073e-13
rs1126743	Finngen_CAVS	dodecenedioate (C12:1-DC)*	49.3094	TRUE	4.67746e-12
rs11626972	Finngen_CAVS	dodecenedioate (C12:1-DC)*	158.399	TRUE	5.23939e-35
rs10770795	Finngen_CAVS	hexadecenedioate (C16:1-DC)*	184.849	TRUE	8.60941e-40
rs11829410	Finngen_CAVS	hexadecenedioate (C16:1-DC)*	96.9561	TRUE	7.44247e-22
rs139619388	Finngen_CAVS	hexadecenedioate (C16:1-DC)*	29.9171	TRUE	1.91469e-07
rs58487503	Finngen_CAVS	hexadecenedioate (C16:1-DC)*	1004.02	TRUE	2.55594e-206
rs7306128	Finngen_CAVS	hexadecenedioate (C16:1-DC)*	96.9561	TRUE	7.25556e-22
rs11829410	Finngen_CAVS	octadecenedioate (C18:1-DC)	37.0425	TRUE	3.81536e-09
rs4149056	Finngen_CAVS	octadecenedioate (C18:1-DC)	573.364	TRUE	3.2712e-119
rs4762697	Finngen_CAVS	octadecenedioate (C18:1-DC)	143.612	TRUE	3.76891e-32
rs62107766	Finngen_CAVS	octadecenedioate (C18:1-DC)	99.9477	TRUE	1.34369e-22
rs7306128	Finngen_CAVS	octadecenedioate (C18:1-DC)	37.0425	TRUE	3.75534e-09
rs11829410	Finngen_CAVS	octadecadienedioate (C18:2-DC)*	85.6333	TRUE	1.83692e-19
rs147509526	Finngen_CAVS	octadecadienedioate (C18:2-DC)*	34.8469	TRUE	1.47622e-08
rs2108622	Finngen_CAVS	octadecadienedioate (C18:2-DC)*	104.939	TRUE	1.12434e-23
rs4149056	Finngen_CAVS	octadecadienedioate (C18:2-DC)*	774.955	TRUE	1.0271e-159
rs4762697	Finngen_CAVS	octadecadienedioate (C18:2-DC)*	195.045	TRUE	5.15216e-43
rs7306128	Finngen_CAVS	octadecadienedioate (C18:2-DC)*	85.6333	TRUE	1.79351e-19
rs12491981	Finngen_CAVS	glucuronide of C12H22O4 (1)*	30.0622	TRUE	8.34393e-08
rs113513789	Finngen_CAVS	3-carboxy-4-methyl-5-pentyl-2-furanpropionate (3-CMPFP)**	38.811	TRUE	8.95205e-10
rs11489553	Finngen_CAVS	3-carboxy-4-methyl-5-pentyl-2-furanpropionate (3-CMPFP)**	33.9559	TRUE	1.21174e-08
rs1341164	Finngen_CAVS	3-carboxy-4-methyl-5-pentyl-2-furanpropionate (3-CMPFP)**	142.723	TRUE	5.5288e-31
rs72551330	Finngen_CAVS	3-carboxy-4-methyl-5-pentyl-2-furanpropionate (3-CMPFP)**	95.5978	TRUE	7.65666e-22
rs149678678	Finngen_CAVS	glucuronide of C10H18O2 (7)*	32.2141	TRUE	3.4359e-08
rs11689767	Finngen_CAVS	N-acetyl-2-aminooctanoate*	87.0667	TRUE	3.41534e-19
rs11893881	Finngen_CAVS	N-acetyl-2-aminooctanoate*	973.255	TRUE	5.7635e-201
rs144025042	Finngen_CAVS	N-acetyl-2-aminooctanoate*	32.3124	TRUE	2.08456e-08
rs380342	Finngen_CAVS	N-acetyl-2-aminooctanoate*	37.0135	TRUE	2.43312e-09
rs1047891	Finngen_CAVS	3-hydroxybutyroylglycine**	445.513	TRUE	1.22045e-95
rs596603	Finngen_CAVS	3-hydroxybutyroylglycine**	49.8893	TRUE	5.33847e-12
rs7541058	Finngen_CAVS	3-hydroxybutyroylglycine**	104.721	TRUE	9.31092e-24
rs148621540	Finngen_CAVS	glyco-beta-muricholate**	33.9573	TRUE	1.11067e-08
rs148982377	Finngen_CAVS	glyco-beta-muricholate**	433.344	TRUE	6.61418e-92
rs62471929	Finngen_CAVS	glyco-beta-muricholate**	43.5728	TRUE	2.71096e-10
rs117050209	Finngen_CAVS	N,N,N-trimethyl-alanylproline betaine (TMAP)	30.7007	TRUE	8.41384e-08
rs10000291	Finngen_CAVS	3-formylindole	39.6743	TRUE	5.53956e-10
rs11647808	Finngen_CAVS	3-formylindole	43.9041	TRUE	8.74882e-11
rs1165211	Finngen_CAVS	3-formylindole	39.2817	TRUE	5.97519e-10
rs2977995	Finngen_CAVS	3-formylindole	278.689	TRUE	1.61064e-59
rs5751777	Finngen_CAVS	3-formylindole	727.839	TRUE	5.5059e-153
rs10901047	Finngen_CAVS	gamma-glutamylcitrulline*	35.0043	TRUE	7.14132e-09
rs17536777	Finngen_CAVS	gamma-glutamylcitrulline*	31.6938	TRUE	1.41941e-07
rs35594	Finngen_CAVS	gamma-glutamylcitrulline*	43.9817	TRUE	7.05349e-10
rs3732055	Finngen_CAVS	gamma-glutamylcitrulline*	41.2334	TRUE	6.45909e-10
rs13200784	Finngen_CAVS	glycine conjugate of C10H12O2*	39.7214	TRUE	5.23015e-10
rs2065996	Finngen_CAVS	glycine conjugate of C10H12O2*	40.8895	TRUE	2.43393e-10
rs2130525	Finngen_CAVS	glycine conjugate of C10H12O2*	35.2814	TRUE	4.80555e-09
rs12566735	Finngen_CAVS	glycine conjugate of C10H14O2 (1)*	75.8239	TRUE	1.63439e-17
rs13431728	Finngen_CAVS	glycine conjugate of C10H14O2 (1)*	32.3936	TRUE	1.92703e-08
rs143966491	Finngen_CAVS	glycine conjugate of C10H14O2 (1)*	154.363	TRUE	3.8971e-33
rs2130525	Finngen_CAVS	glycine conjugate of C10H14O2 (1)*	57.1658	TRUE	8.84072e-14
rs150404394	Finngen_CAVS	glutamine conjugate of C7H12O2*	51.2013	TRUE	2.32674e-12
rs10788817	Finngen_CAVS	tetradecadienoate (14:2)*	69.5047	TRUE	1.57862e-16
rs11626972	Finngen_CAVS	tetradecadienoate (14:2)*	31.2621	TRUE	5.25383e-08
rs4148324	Finngen_CAVS	8-methoxykynurenate	35.9252	TRUE	3.29331e-09
rs4464786	Finngen_CAVS	8-methoxykynurenate	34.7811	TRUE	1.13441e-08
rs11244629	Finngen_CAVS	3-amino-2-piperidone	47.0722	TRUE	1.63727e-11
rs8056893	Finngen_CAVS	3-amino-2-piperidone	47.0936	TRUE	1.1737e-11
rs12356193	Finngen_CAVS	N,N-dimethylalanine	44.7278	TRUE	1.04408e-10
rs17279437	Finngen_CAVS	N,N-dimethylalanine	74.0995	TRUE	4.45778e-17
rs36039116	Finngen_CAVS	N,N-dimethylalanine	50.1129	TRUE	3.59624e-12
rs644173	Finngen_CAVS	N,N-dimethylalanine	32.1484	TRUE	2.76423e-08
rs860081	Finngen_CAVS	N,N-dimethylalanine	30.3492	TRUE	5.74134e-08
rs10988130	Finngen_CAVS	3-indoleglyoxylic acid	169.115	TRUE	1.0776e-36
rs11647808	Finngen_CAVS	3-indoleglyoxylic acid	33.4321	TRUE	1.58629e-08
rs5751777	Finngen_CAVS	3-indoleglyoxylic acid	424.928	TRUE	4.32148e-91
rs11744583	Finngen_CAVS	2,2'-Methylenebis(6-tert-butyl-p-cresol)	30.3577	TRUE	1.53097e-07
rs181558	Finngen_CAVS	ethyl beta-glucopyranoside	586.925	TRUE	5.63905e-124
rs1126742	Finngen_CAVS	2-hydroxysebacate	65.6383	TRUE	1.47732e-15
rs2779500	Finngen_CAVS	2-hydroxysebacate	29.9646	TRUE	1.45776e-07
rs74637339	Finngen_CAVS	2-hydroxysebacate	111.52	TRUE	2.13504e-25
rs118064647	Finngen_CAVS	ascorbic acid 3-sulfate*	32.8127	TRUE	4.26989e-08
rs1165181	Finngen_CAVS	6-bromotryptophan	65.409	TRUE	2.65239e-15
rs117463339	Finngen_CAVS	6-bromotryptophan	399.186	TRUE	5.39421e-86
rs117768308	Finngen_CAVS	6-bromotryptophan	31.0452	TRUE	4.11211e-08
rs146532334	Finngen_CAVS	6-bromotryptophan	83.4178	TRUE	1.64033e-18
rs61744423	Finngen_CAVS	6-bromotryptophan	85.6558	TRUE	7.92467e-20
rs7108760	Finngen_CAVS	6-bromotryptophan	88.0575	TRUE	3.46004e-20
rs2108622	Finngen_CAVS	delta-CEHC	38.5683	TRUE	1.48717e-09
rs113851727	Finngen_CAVS	N6,N6-dimethyllysine	114.448	TRUE	4.06654e-26
rs113853768	Finngen_CAVS	N6,N6-dimethyllysine	64.6634	TRUE	3.09999e-15
rs526465	Finngen_CAVS	N6,N6-dimethyllysine	58.3945	TRUE	1.62442e-13
rs7898701	Finngen_CAVS	N6,N6-dimethyllysine	34.4293	TRUE	1.28004e-08
rs7909131	Finngen_CAVS	N6,N6-dimethyllysine	9014.95	TRUE	0
rs11644358	Finngen_CAVS	dodecadienoate (12:2)*	59.1456	TRUE	1.76779e-13
rs146968042	Finngen_CAVS	dodecadienoate (12:2)*	51.2745	TRUE	1.33912e-12
rs151154986	Finngen_CAVS	dodecadienoate (12:2)*	191.475	TRUE	1.27461e-41
rs2338201	Finngen_CAVS	dodecadienoate (12:2)*	60.7004	TRUE	1.2045e-14
rs660560	Finngen_CAVS	dodecadienoate (12:2)*	30.2808	TRUE	5.57901e-08
rs1171617	Finngen_CAVS	indoleacetoylcarnitine*	62.6177	TRUE	1.22955e-14
rs28415528	Finngen_CAVS	indoleacetoylcarnitine*	86.3074	TRUE	6.8012e-20
rs369344065	Finngen_CAVS	indoleacetoylcarnitine*	128.681	TRUE	1.65098e-28
rs9924150	Finngen_CAVS	indoleacetoylcarnitine*	550.858	TRUE	1.21602e-116
rs11753995	Finngen_CAVS	N-acetyl-isoputreanine	48.2346	TRUE	6.31257e-12
rs12208357	Finngen_CAVS	N-acetyl-isoputreanine	57.2088	TRUE	1.1582e-13
rs12408101	Finngen_CAVS	N-acetyl-isoputreanine	34.417	TRUE	2.67649e-08
rs4725969	Finngen_CAVS	N-acetyl-isoputreanine	205.244	TRUE	1.03935e-44
rs4838735	Finngen_CAVS	N-acetyl-isoputreanine	218.569	TRUE	1.22273e-47
rs62492368	Finngen_CAVS	N-acetyl-isoputreanine	404.02	TRUE	8.90207e-85
rs174695	Finngen_CAVS	glucuronide of piperine metabolite C17H21NO3 (3)*	96.0398	TRUE	6.45424e-22
rs174695	Finngen_CAVS	glucuronide of piperine metabolite C17H21NO3 (4)*	148.334	TRUE	5.42643e-33
rs174695	Finngen_CAVS	glucuronide of piperine metabolite C17H21NO3 (5)*	106.253	TRUE	4.37881e-24
rs141471965	Finngen_CAVS	sulfate of piperine metabolite C18H21NO3 (1)*	44.0485	TRUE	1.24888e-10
rs141471965	Finngen_CAVS	sulfate of piperine metabolite C18H21NO3 (3)*	46.8082	TRUE	3.22753e-11
rs10514121	Finngen_CAVS	11beta-hydroxyandrosterone glucuronide	32.462	TRUE	1.95421e-08
rs141232858	Finngen_CAVS	11beta-hydroxyandrosterone glucuronide	142.832	TRUE	1.2155e-31
rs72790679	Finngen_CAVS	11beta-hydroxyandrosterone glucuronide	63.6926	TRUE	2.90309e-15
rs9282858	Finngen_CAVS	11beta-hydroxyandrosterone glucuronide	111.967	TRUE	1.25602e-25
rs972283	Finngen_CAVS	11beta-hydroxyandrosterone glucuronide	30.7272	TRUE	4.35366e-08
rs113967277	Finngen_CAVS	11beta-hydroxyetiocholanolone glucuronide*	44.4354	TRUE	6.68865e-11
rs10883094	Finngen_CAVS	N2-acetyl,N6,N6-dimethyllysine	3063.92	TRUE	0
rs11189692	Finngen_CAVS	N2-acetyl,N6,N6-dimethyllysine	46.3618	TRUE	2.8396e-11
rs12217666	Finngen_CAVS	N2-acetyl,N6,N6-dimethyllysine	75.2433	TRUE	3.03217e-17
rs17109657	Finngen_CAVS	N2-acetyl,N6,N6-dimethyllysine	541.786	TRUE	9.84309e-115
rs4919215	Finngen_CAVS	N2-acetyl,N6,N6-dimethyllysine	42.7237	TRUE	3.0555e-10
rs6705489	Finngen_CAVS	N2-acetyl,N6,N6-dimethyllysine	1321.79	TRUE	7.32943e-269
rs10786414	Finngen_CAVS	N2-acetyl,N6-methyllysine	6536.86	TRUE	0
rs11898850	Finngen_CAVS	N2-acetyl,N6-methyllysine	53.963	TRUE	1.59042e-12
rs2421574	Finngen_CAVS	N2-acetyl,N6-methyllysine	1142.07	TRUE	1.42358e-233
rs7587036	Finngen_CAVS	N2-acetyl,N6-methyllysine	84.4846	TRUE	1.96843e-19
rs13250220	Finngen_CAVS	cholic acid glucuronide	30.897	TRUE	4.09272e-08
rs34164133	Finngen_CAVS	cholic acid glucuronide	139.435	TRUE	4.14686e-31
rs11829410	Finngen_CAVS	deoxycholic acid glucuronide	48.7415	TRUE	1.22101e-11
rs2245339	Finngen_CAVS	deoxycholic acid glucuronide	35.7784	TRUE	7.73998e-09
rs34041362	Finngen_CAVS	deoxycholic acid glucuronide	266.384	TRUE	2.55693e-58
rs4149056	Finngen_CAVS	deoxycholic acid glucuronide	343.958	TRUE	1.95457e-72
rs4762697	Finngen_CAVS	deoxycholic acid glucuronide	91.0003	TRUE	5.7101e-21
rs7306128	Finngen_CAVS	deoxycholic acid glucuronide	48.7415	TRUE	1.19907e-11
rs1408273	Finngen_CAVS	4-methylhexanoylglutamine	33.1073	TRUE	1.65898e-08
rs7539246	Finngen_CAVS	4-methylhexanoylglutamine	114.812	TRUE	8.44603e-26
rs57743625	Finngen_CAVS	glycoursodeoxycholic acid sulfate (1)	58.0988	TRUE	1.67086e-13
rs62129966	Finngen_CAVS	glycoursodeoxycholic acid sulfate (1)	60.5058	TRUE	2.86655e-14
rs10425975	Finngen_CAVS	lithocholate sulfate (1)	116.186	TRUE	1.12132e-25
rs11045856	Finngen_CAVS	lithocholate sulfate (1)	111.919	TRUE	1.59272e-24
rs2417966	Finngen_CAVS	lithocholate sulfate (1)	46.5301	TRUE	5.42586e-11
rs1046675	Finngen_CAVS	3-hydroxyhexanoylcarnitine (1)	31.1187	TRUE	3.58681e-08
rs1171617	Finngen_CAVS	3-hydroxyhexanoylcarnitine (1)	94.2629	TRUE	2.4051e-21
rs7541058	Finngen_CAVS	3-hydroxyhexanoylcarnitine (1)	63.9442	TRUE	4.46529e-15
rs13410232	Finngen_CAVS	2-ketocaprylate	264.673	TRUE	1.93814e-57
rs144025042	Finngen_CAVS	2-ketocaprylate	35.1299	TRUE	5.06495e-09
rs414700	Finngen_CAVS	2-ketocaprylate	44.0121	TRUE	7.49622e-11
rs74637339	Finngen_CAVS	2-ketocaprylate	63.6998	TRUE	3.56514e-15
rs2342307	Finngen_CAVS	2,6-dihydroxybenzoic acid	121.149	TRUE	3.39179e-27
rs13874	Finngen_CAVS	2,3-dihydroxy-5-methylthio-4-pentenoate (DMTPA)*	45.1849	TRUE	2.25414e-10
rs2472297	Finngen_CAVS	5-hydroxy-2-methylpyridine sulfate	39.0368	TRUE	1.11011e-09
rs2472297	Finngen_CAVS	3-hydroxy-2-methylpyridine sulfate	30.93	TRUE	6.18894e-08
rs174568	Finngen_CAVS	hydroxypalmitoyl sphingomyelin (d18:1/16:0(OH))**	325.189	TRUE	1.01623e-63
rs11239549	Finngen_CAVS	taurochenodeoxycholic acid 3-sulfate	33.6842	TRUE	1.52409e-08
rs12945042	Finngen_CAVS	taurochenodeoxycholic acid 3-sulfate	45.8479	TRUE	5.11466e-11
rs144846334	Finngen_CAVS	taurochenodeoxycholic acid 3-sulfate	46.0786	TRUE	1.79181e-11
rs147592063	Finngen_CAVS	taurochenodeoxycholic acid 3-sulfate	30.1041	TRUE	7.78142e-08
rs55971546	Finngen_CAVS	taurochenodeoxycholic acid 3-sulfate	83.5876	TRUE	1.4086e-19
rs62129966	Finngen_CAVS	taurochenodeoxycholic acid 3-sulfate	67.3177	TRUE	1.01268e-15
rs11626972	Finngen_CAVS	tetradecadienedioate (C14:2-DC)*	396.227	TRUE	1.33671e-84
rs116960637	Finngen_CAVS	tetradecadienedioate (C14:2-DC)*	33.2547	TRUE	1.5168e-08
rs603424	Finngen_CAVS	tetradecadienedioate (C14:2-DC)*	70.7221	TRUE	2.85756e-16
rs10252509	Finngen_CAVS	pregnenetriol sulfate*	31.2807	TRUE	1.06418e-07
rs3755320	Finngen_CAVS	pregnenetriol sulfate*	71.3016	TRUE	8.3435e-17
rs62129966	Finngen_CAVS	pregnenetriol sulfate*	219.273	TRUE	8.8181e-48
rs7196272	Finngen_CAVS	pregnenetriol sulfate*	30.8935	TRUE	4.17714e-08
rs74787288	Finngen_CAVS	pregnenetriol sulfate*	30.8515	TRUE	1.0422e-07
rs2011425	Finngen_CAVS	pregnenetriol disulfate*	39.5297	TRUE	5.83409e-10
rs62129966	Finngen_CAVS	pregnenetriol disulfate*	933.693	TRUE	2.19402e-193
rs72838150	Finngen_CAVS	pregnenetriol disulfate*	36.8221	TRUE	2.41653e-09
rs10770795	Finngen_CAVS	eicosenedioate (C20:1-DC)*	86.6096	TRUE	2.69811e-19
rs12318075	Finngen_CAVS	eicosenedioate (C20:1-DC)*	299.489	TRUE	5.86958e-64
rs10826337	Finngen_CAVS	undecenoylcarnitine (C11:1)	31.2099	TRUE	7.23259e-08
rs111225879	Finngen_CAVS	undecenoylcarnitine (C11:1)	36.2039	TRUE	4.78617e-09
rs1126742	Finngen_CAVS	undecenoylcarnitine (C11:1)	138.821	TRUE	3.77144e-31
rs58231493	Finngen_CAVS	undecenoylcarnitine (C11:1)	266.449	TRUE	7.97868e-58
rs6693388	Finngen_CAVS	undecenoylcarnitine (C11:1)	106.533	TRUE	3.83797e-24
rs78029652	Finngen_CAVS	undecenoylcarnitine (C11:1)	30.4989	TRUE	6.70584e-08
rs8009347	Finngen_CAVS	undecenoylcarnitine (C11:1)	40.4797	TRUE	1.10384e-09
rs1171616	Finngen_CAVS	levulinoylcarnitine	45.8659	TRUE	4.41067e-11
rs200374463	Finngen_CAVS	levulinoylcarnitine	113.533	TRUE	7.2631e-26
rs662138	Finngen_CAVS	levulinoylcarnitine	58.6865	TRUE	3.21456e-14
rs11591147	Finngen_CAVS	palmitoyl-sphingosine-phosphoethanolamine (d18:1/16:0)	36.368	TRUE	5.96995e-08
rs13246490	Finngen_CAVS	palmitoyl-sphingosine-phosphoethanolamine (d18:1/16:0)	35.1145	TRUE	5.61647e-09
rs258317	Finngen_CAVS	picolinoylglycine	53.4952	TRUE	7.41361e-13
rs41286234	Finngen_CAVS	picolinoylglycine	30.646	TRUE	4.88739e-08
rs12076680	Finngen_CAVS	succinoyltaurine	41.3366	TRUE	2.12024e-10
rs1341761	Finngen_CAVS	succinoyltaurine	80.4427	TRUE	1.23529e-18
rs2108622	Finngen_CAVS	succinoyltaurine	416.004	TRUE	1.33914e-88
rs324420	Finngen_CAVS	succinoyltaurine	454.28	TRUE	2.05121e-97
rs74904971	Finngen_CAVS	3,5-dichloro-2,6-dihydroxybenzoic acid	230.526	TRUE	7.1868e-50
rs118162901	Finngen_CAVS	(S)-a-amino-omega-caprolactam	32.6077	TRUE	4.62458e-08
rs1570805	Finngen_CAVS	(S)-a-amino-omega-caprolactam	37.6845	TRUE	7.75369e-09
rs2863979	Finngen_CAVS	(S)-a-amino-omega-caprolactam	33.681	TRUE	1.28904e-08
rs10229552	Finngen_CAVS	metabolonic lactone sulfate	989.43	TRUE	2.22508e-204
rs11829410	Finngen_CAVS	metabolonic lactone sulfate	55.5488	TRUE	4.35617e-13
rs4149056	Finngen_CAVS	metabolonic lactone sulfate	503.006	TRUE	6.08049e-105
rs4299376	Finngen_CAVS	metabolonic lactone sulfate	35.7842	TRUE	5.73786e-09
rs4762697	Finngen_CAVS	metabolonic lactone sulfate	110.55	TRUE	3.91652e-25
rs57991629	Finngen_CAVS	metabolonic lactone sulfate	81.7403	TRUE	1.31036e-18
rs62129966	Finngen_CAVS	metabolonic lactone sulfate	59.9777	TRUE	3.71544e-14
rs66509940	Finngen_CAVS	metabolonic lactone sulfate	53.7228	TRUE	9.6569e-13
rs7306128	Finngen_CAVS	metabolonic lactone sulfate	55.5488	TRUE	4.27279e-13
rs114538296	Finngen_CAVS	vanillic acid glycine	43.5502	TRUE	1.55894e-10
rs34199055	Finngen_CAVS	vanillic acid glycine	29.9916	TRUE	1.14956e-07
rs3799340	Finngen_CAVS	vanillic acid glycine	47.1784	TRUE	1.20016e-11
rs8106748	Finngen_CAVS	vanillic acid glycine	59.5584	TRUE	2.20936e-14
rs10766467	Finngen_CAVS	2-hydroxy-4-(methylthio)butanoic acid	131.085	TRUE	1.88099e-29
rs6425192	Finngen_CAVS	2-hydroxy-4-(methylthio)butanoic acid	57.9791	TRUE	8.83999e-14
rs6666727	Finngen_CAVS	2-hydroxy-4-(methylthio)butanoic acid	44.0075	TRUE	8.26623e-11
rs146924265	Finngen_CAVS	pentose acid*	32.0069	TRUE	5.46225e-08
rs2108622	Finngen_CAVS	N-succinyl-phenylalanine	105.467	TRUE	8.69485e-24
rs2817188	Finngen_CAVS	N-succinyl-phenylalanine	449.741	TRUE	2.95078e-96
rs146968042	Finngen_CAVS	(2 or 3)-decenoate (10:1n7 or n8)	34.6718	TRUE	5.49521e-09
rs151154986	Finngen_CAVS	(2 or 3)-decenoate (10:1n7 or n8)	60.4805	TRUE	4.46371e-14
rs659305	Finngen_CAVS	(2 or 3)-decenoate (10:1n7 or n8)	95.7064	TRUE	4.38628e-22
rs7519001	Finngen_CAVS	S-carboxyethylcysteine	38.6655	TRUE	1.0898e-09
rs2231142	Finngen_CAVS	3-bromo-5-chloro-2,6-dihydroxybenzoic acid*	225.775	TRUE	7.4981e-49
rs6822242	Finngen_CAVS	3-bromo-5-chloro-2,6-dihydroxybenzoic acid*	30.7305	TRUE	5.10506e-08
rs146968042	Finngen_CAVS	branched-chain, straight-chain, or cyclopropyl 12:1 fatty acid*	42.0982	TRUE	1.31674e-10
rs151154986	Finngen_CAVS	branched-chain, straight-chain, or cyclopropyl 12:1 fatty acid*	120.561	TRUE	9.44347e-27
rs11625677	Finngen_CAVS	decadienedioic acid (C10:2-DC)**	1232.92	TRUE	8.84794e-252
rs1165199	Finngen_CAVS	decadienedioic acid (C10:2-DC)**	117.998	TRUE	8.36322e-27
rs12897363	Finngen_CAVS	decadienedioic acid (C10:2-DC)**	91.6013	TRUE	1.37927e-20
rs603424	Finngen_CAVS	decadienedioic acid (C10:2-DC)**	93.5565	TRUE	4.27602e-21
rs78623453	Finngen_CAVS	decadienedioic acid (C10:2-DC)**	30.835	TRUE	1.02156e-07
rs11045806	Finngen_CAVS	deoxycholic acid 12-sulfate*	77.3599	TRUE	8.69999e-18
rs11829410	Finngen_CAVS	deoxycholic acid 12-sulfate*	32.4283	TRUE	3.7058e-08
rs17222723	Finngen_CAVS	deoxycholic acid 12-sulfate*	66.1076	TRUE	1.21244e-15
rs4149056	Finngen_CAVS	deoxycholic acid 12-sulfate*	358.036	TRUE	2.51213e-75
rs7306128	Finngen_CAVS	deoxycholic acid 12-sulfate*	32.4283	TRUE	3.6511e-08
rs76531193	Finngen_CAVS	deoxycholic acid 12-sulfate*	97.4361	TRUE	4.20316e-22
rs1564348	Finngen_CAVS	cis-3,4-methyleneheptanoate	51.054	TRUE	1.69669e-12
rs9924150	Finngen_CAVS	cis-3,4-methyleneheptanoate	30.7926	TRUE	5.64726e-08
rs1171615	Finngen_CAVS	cis-3,4-methyleneheptanoylcarnitine	67.4587	TRUE	1.10119e-15
rs2999541	Finngen_CAVS	cis-3,4-methyleneheptanoylcarnitine	42.3049	TRUE	1.6782e-10
rs662138	Finngen_CAVS	cis-3,4-methyleneheptanoylcarnitine	152.205	TRUE	3.12355e-34
rs80254170	Finngen_CAVS	cis-3,4-methyleneheptanoylcarnitine	81.9672	TRUE	4.85681e-19
rs10201159	Finngen_CAVS	N-acetyl-2-aminoadipate	468.328	TRUE	1.70862e-99
rs6944935	Finngen_CAVS	3-hydroxyoctanoylcarnitine (1)	37.6016	TRUE	3.70429e-09
rs6944935	Finngen_CAVS	3-hydroxyoctanoylcarnitine (2)	41.9141	TRUE	4.50644e-10
rs1047891	Finngen_CAVS	cis-3,4-methyleneheptanoylglycine	575.911	TRUE	1.8513e-122
rs324420	Finngen_CAVS	cis-3,4-methyleneheptanoylglycine	52.1191	TRUE	8.88739e-13
rs596603	Finngen_CAVS	cis-3,4-methyleneheptanoylglycine	84.3323	TRUE	2.45646e-19
rs7551136	Finngen_CAVS	cis-3,4-methyleneheptanoylglycine	30.2483	TRUE	6.07828e-08
rs6705993	Finngen_CAVS	bilirubin degradation product, C16H18N2O5 (1)**	32.2176	TRUE	2.88564e-08
rs6715829	Finngen_CAVS	bilirubin degradation product, C16H18N2O5 (1)**	920.599	TRUE	1.15486e-190
rs2885296	Finngen_CAVS	bilirubin degradation product, C16H18N2O5 (2)**	1001.52	TRUE	8.15029e-207
rs13009407	Finngen_CAVS	bilirubin degradation product, C17H18N2O4 (1)**	1184.51	TRUE	6.9867e-244
rs6705993	Finngen_CAVS	bilirubin degradation product, C17H18N2O4 (1)**	45.9069	TRUE	3.21952e-11
rs2741045	Finngen_CAVS	bilirubin degradation product, C17H18N2O4 (2)**	1267.02	TRUE	8.36625e-260
rs34891595	Finngen_CAVS	bilirubin degradation product, C17H18N2O4 (2)**	43.3832	TRUE	9.58551e-11
rs2741046	Finngen_CAVS	bilirubin degradation product, C17H18N2O4 (3)**	1186.07	TRUE	4.16049e-244
rs34891595	Finngen_CAVS	bilirubin degradation product, C17H18N2O4 (3)**	44.7697	TRUE	4.81156e-11
rs67981690	Finngen_CAVS	bilirubin degradation product, C17H18N2O4 (3)**	32.0249	TRUE	7.55759e-08
rs6742078	Finngen_CAVS	bilirubin degradation product, C17H20N2O5 (1)**	610.346	TRUE	2.87074e-129
rs887829	Finngen_CAVS	bilirubin degradation product, C17H20N2O5 (2)**	630.209	TRUE	2.60084e-133
rs11568591	Finngen_CAVS	tetrahydrocortisol glucuronide	35.532	TRUE	1.13833e-08
rs138762595	Finngen_CAVS	tetrahydrocortisol glucuronide	59.0547	TRUE	7.92078e-14
rs4804669	Finngen_CAVS	tetrahydrocortisol glucuronide	39.6778	TRUE	9.43479e-10
rs9642093	Finngen_CAVS	tetrahydrocortisol glucuronide	66.4146	TRUE	9.46129e-16
rs11045909	Finngen_CAVS	bilirubin degradation product, C16H18N2O5 (3)**	32.7794	TRUE	3.47741e-08
rs11692664	Finngen_CAVS	bilirubin degradation product, C16H18N2O5 (3)**	1115.24	TRUE	8.48022e-229
rs6705993	Finngen_CAVS	bilirubin degradation product, C16H18N2O5 (3)**	35.7844	TRUE	4.8838e-09
rs10173355	Finngen_CAVS	bilirubin degradation product, C16H18N2O5 (4)**	984.474	TRUE	4.28274e-203
rs11891502	Finngen_CAVS	trans-4-hydroxyproline	30.7581	TRUE	8.31222e-08
rs3761097	Finngen_CAVS	trans-4-hydroxyproline	41.8234	TRUE	2.8324e-10
rs57173949	Finngen_CAVS	trans-4-hydroxyproline	33.88	TRUE	1.45401e-08
rs11993554	Finngen_CAVS	5-oxoproline	955.391	TRUE	5.81908e-199
rs2638314	Finngen_CAVS	5-oxoproline	35.6863	TRUE	3.37863e-08
rs1047891	Finngen_CAVS	picolinate	33.8854	TRUE	8.04506e-09
rs164749	Finngen_CAVS	picolinate	78.1613	TRUE	8.25641e-18
rs77863699	Finngen_CAVS	picolinate	107.807	TRUE	1.66364e-23
rs8056693	Finngen_CAVS	picolinate	69.863	TRUE	4.72622e-16
rs116400211	Finngen_CAVS	pantothenate	34.2869	TRUE	1.09356e-08
rs10182251	Finngen_CAVS	pipecolate	35.5315	TRUE	4.80633e-09
rs1256335	Finngen_CAVS	phosphoethanolamine	39.9323	TRUE	1.63407e-09
rs13062174	Finngen_CAVS	phosphoethanolamine	30.0192	TRUE	1.39566e-07
rs62381616	Finngen_CAVS	glycerate	38.7905	TRUE	2.93052e-09
rs140330	Finngen_CAVS	3-ureidopropionate	66.339	TRUE	7.81815e-15
rs10496193	Finngen_CAVS	N-acetylleucine	1168.27	TRUE	3.94552e-240
rs148804382	Finngen_CAVS	N-acetylmethionine	52.8728	TRUE	1.19631e-12
rs74289058	Finngen_CAVS	N-acetylvaline	30.2353	TRUE	5.05374e-08
rs28814123	Finngen_CAVS	erucate (22:1n9)	37.3157	TRUE	2.87053e-09
rs2003569	Finngen_CAVS	bilirubin (Z,Z)	158.989	TRUE	1.02543e-34
rs6759892	Finngen_CAVS	bilirubin (Z,Z)	1106.23	TRUE	1.17132e-228
rs67981690	Finngen_CAVS	bilirubin (Z,Z)	54.2058	TRUE	1.634e-12
rs1169288	Finngen_CAVS	thyroxine	29.9708	TRUE	2.46646e-07
rs6722076	Finngen_CAVS	thyroxine	38.4064	TRUE	1.31799e-09
rs12206654	Finngen_CAVS	gamma-glutamyltyrosine	74.1748	TRUE	1.73397e-17
rs150851429	Finngen_CAVS	gamma-glutamyltyrosine	43.4133	TRUE	9.10755e-11
rs2006092	Finngen_CAVS	gamma-glutamyltyrosine	36.9151	TRUE	4.59623e-09
rs631106	Finngen_CAVS	alpha-tocopherol	34.5595	TRUE	7.92558e-09
rs13146163	Finngen_CAVS	N-acetylalanine	30.0019	TRUE	1.73017e-07
rs148804382	Finngen_CAVS	N-acetylalanine	40.1868	TRUE	6.2543e-10
rs12419444	Finngen_CAVS	vanillylmandelate (VMA)	30.3824	TRUE	4.67641e-08
rs1531022	Finngen_CAVS	vanillylmandelate (VMA)	197.632	TRUE	4.44861e-42
rs28544423	Finngen_CAVS	vanillylmandelate (VMA)	35.939	TRUE	3.38791e-09
rs8080108	Finngen_CAVS	vanillylmandelate (VMA)	33.3494	TRUE	1.14183e-08
rs148381953	Finngen_CAVS	4-acetamidobutanoate	38.2652	TRUE	2.68593e-09
rs4921913	Finngen_CAVS	4-acetamidobutanoate	346.439	TRUE	2.97796e-73
rs10774020	Finngen_CAVS	3-aminoisobutyrate	208.508	TRUE	9.93256e-46
rs336485	Finngen_CAVS	3-aminoisobutyrate	32.5558	TRUE	1.57727e-08
rs37379	Finngen_CAVS	3-aminoisobutyrate	1363.74	TRUE	1.96692e-276
rs606241	Finngen_CAVS	3-aminoisobutyrate	300.814	TRUE	9.25567e-65
rs17250977	Finngen_CAVS	citrate	41.3908	TRUE	6.42519e-10
rs1771540	Finngen_CAVS	citrate	95.1568	TRUE	7.01517e-22
rs2921603	Finngen_CAVS	citrate	37.8095	TRUE	5.53962e-09
rs75448233	Finngen_CAVS	citrate	66.4559	TRUE	1.72409e-15
rs78727666	Finngen_CAVS	citrate	35.2891	TRUE	6.2599e-09
rs10022462	Finngen_CAVS	2-aminobutyrate	61.1456	TRUE	1.75214e-14
rs2160387	Finngen_CAVS	2-aminobutyrate	114.264	TRUE	1.57918e-25
rs12363578	Finngen_CAVS	urate	33.7592	TRUE	1.19147e-08
rs144853353	Finngen_CAVS	urate	30.2062	TRUE	3.85482e-07
rs2231142	Finngen_CAVS	urate	39.1327	TRUE	1.42368e-09
rs77026520	Finngen_CAVS	urate	31.6793	TRUE	2.50095e-08
rs9994216	Finngen_CAVS	urate	302.075	TRUE	4.04708e-65
rs10504255	Finngen_CAVS	ursodeoxycholate	38.0616	TRUE	5.06873e-09
rs324420	Finngen_CAVS	oleoyl ethanolamide	209.467	TRUE	2.55774e-46
rs200426740	Finngen_CAVS	gamma-glutamylglutamine	37.444	TRUE	1.95589e-09
rs2657879	Finngen_CAVS	gamma-glutamylglutamine	120.416	TRUE	1.37392e-25
rs924138	Finngen_CAVS	gamma-glutamylglutamine	51.6114	TRUE	6.76665e-12
rs1154510	Finngen_CAVS	4-hydroxyphenylpyruvate	44.326	TRUE	5.30914e-11
rs71456122	Finngen_CAVS	4-hydroxyphenylpyruvate	30.2207	TRUE	1.07664e-07
rs1799958	Finngen_CAVS	butyrate/isobutyrate (4:0)	52.6191	TRUE	1.49489e-12
rs58423714	Finngen_CAVS	N-acetylneuraminate	80.1109	TRUE	9.35875e-19
rs77924615	Finngen_CAVS	N-acetylneuraminate	34.4355	TRUE	1.22243e-08
rs13133517	Finngen_CAVS	N-acetylglucosaminylasparagine	82.3326	TRUE	4.06473e-19
rs2076007	Finngen_CAVS	N-acetylglucosaminylasparagine	511.014	TRUE	2.75714e-108
rs28929474	Finngen_CAVS	N-acetylglucosaminylasparagine	59.5782	TRUE	6.90882e-14
rs6935105	Finngen_CAVS	N-acetylglucosaminylasparagine	43.4701	TRUE	8.29492e-11
rs78357146	Finngen_CAVS	N-acetylglucosaminylasparagine	61.4969	TRUE	4.58615e-14
rs1047891	Finngen_CAVS	creatine	181.42	TRUE	2.04767e-40
rs1145086	Finngen_CAVS	creatine	54.1423	TRUE	6.84967e-13
rs258341	Finngen_CAVS	cys-gly, oxidized	727.449	TRUE	1.51268e-148
rs715	Finngen_CAVS	gamma-glutamylhistidine	37.5421	TRUE	1.26234e-09
rs316022	Finngen_CAVS	N1-methyladenosine	42.2456	TRUE	1.51053e-09
rs406383	Finngen_CAVS	N1-methyladenosine	37.3138	TRUE	3.81069e-09
rs1047891	Finngen_CAVS	choline	31.968	TRUE	2.1176e-08
rs11656215	Finngen_CAVS	choline	60.757	TRUE	3.36119e-14
rs113945618	Finngen_CAVS	3-methoxytyrosine	157.713	TRUE	1.4783e-34
rs4680	Finngen_CAVS	3-methoxytyrosine	42.8651	TRUE	1.25979e-10
rs487624	Finngen_CAVS	3-methoxytyrosine	51.7997	TRUE	2.12433e-12
rs7141433	Finngen_CAVS	3-methoxytyrosine	49.4246	TRUE	3.47542e-12
rs73695512	Finngen_CAVS	3-methoxytyrosine	80.0864	TRUE	2.1316e-18
rs7719875	Finngen_CAVS	3-methoxytyrosine	48.2888	TRUE	1.99102e-11
rs11076828	Finngen_CAVS	cholate	33.3626	TRUE	3.10992e-08
rs4438875	Finngen_CAVS	4-hydroxyphenylacetate	29.8525	TRUE	9.17994e-08
rs10888445	Finngen_CAVS	beta-hydroxyisovalerate	52.0535	TRUE	8.86846e-13
rs114200864	Finngen_CAVS	beta-hydroxyisovalerate	31.3628	TRUE	5.823e-08
rs1154510	Finngen_CAVS	beta-hydroxyisovalerate	87.6883	TRUE	2.5587e-20
rs6443851	Finngen_CAVS	beta-hydroxyisovalerate	64.5055	TRUE	1.99993e-15
rs77863699	Finngen_CAVS	beta-hydroxyisovalerate	52.6423	TRUE	5.06305e-12
rs964184	Finngen_CAVS	N-palmitoyl-sphingosine (d18:1/16:0)	33.9936	TRUE	5.67413e-08
rs10468017	Finngen_CAVS	1-palmitoyl-2-oleoyl-GPE (16:0/18:1)	374.924	TRUE	2.6183e-78
rs11586345	Finngen_CAVS	1-palmitoyl-2-oleoyl-GPE (16:0/18:1)	32.0236	TRUE	4.45556e-08
rs12638256	Finngen_CAVS	1-palmitoyl-2-oleoyl-GPE (16:0/18:1)	57.7349	TRUE	9.50361e-14
rs633695	Finngen_CAVS	1-palmitoyl-2-oleoyl-GPE (16:0/18:1)	166.499	TRUE	4.94384e-36
rs12239737	Finngen_CAVS	1-palmitoyl-2-linoleoyl-GPI (16:0/18:2)	34.3856	TRUE	7.64953e-09
rs174564	Finngen_CAVS	1-palmitoyl-2-linoleoyl-GPI (16:0/18:2)	128.28	TRUE	8.32264e-25
rs2424708	Finngen_CAVS	1-palmitoyl-2-linoleoyl-GPI (16:0/18:2)	36.5384	TRUE	3.85131e-09
rs7412	Finngen_CAVS	1-palmitoyl-2-linoleoyl-GPI (16:0/18:2)	31.0333	TRUE	6.61026e-08
rs8736	Finngen_CAVS	1-palmitoyl-2-linoleoyl-GPI (16:0/18:2)	161.47	TRUE	4.56431e-35
rs1168041	Finngen_CAVS	1-palmitoyl-2-linoleoyl-GPC (16:0/18:2)	41.3872	TRUE	2.29401e-10
rs173539	Finngen_CAVS	1-palmitoyl-2-linoleoyl-GPC (16:0/18:2)	31.8294	TRUE	3.16151e-08
rs174564	Finngen_CAVS	1-palmitoyl-2-linoleoyl-GPC (16:0/18:2)	307.228	TRUE	3.77723e-60
rs4500751	Finngen_CAVS	1-palmitoyl-2-linoleoyl-GPC (16:0/18:2)	33.5439	TRUE	2.58675e-08
rs141838588	Finngen_CAVS	stearoyl sphingomyelin (d18:1/18:0)	34.3945	TRUE	9.35937e-09
rs1466448	Finngen_CAVS	stearoyl sphingomyelin (d18:1/18:0)	149.726	TRUE	4.38573e-33
rs168622	Finngen_CAVS	stearoyl sphingomyelin (d18:1/18:0)	35.8822	TRUE	8.66485e-09
rs17101394	Finngen_CAVS	stearoyl sphingomyelin (d18:1/18:0)	79.6312	TRUE	1.4597e-18
rs445925	Finngen_CAVS	stearoyl sphingomyelin (d18:1/18:0)	36.2998	TRUE	6.47008e-09
rs10468017	Finngen_CAVS	1-palmitoyl-2-oleoyl-GPC (16:0/18:1)	31.9136	TRUE	1.36498e-07
rs12334629	Finngen_CAVS	1-palmitoyl-2-oleoyl-GPC (16:0/18:1)	30.0076	TRUE	2.22979e-07
rs12961923	Finngen_CAVS	N-stearoyl-sphingosine (d18:1/18:0)*	34.21	TRUE	9.35857e-09
rs1466448	Finngen_CAVS	N-stearoyl-sphingosine (d18:1/18:0)*	116.903	TRUE	3.6414e-26
rs34967683	Finngen_CAVS	N-stearoyl-sphingosine (d18:1/18:0)*	31.4024	TRUE	4.19609e-08
rs364585	Finngen_CAVS	N-stearoyl-sphingosine (d18:1/18:0)*	55.2454	TRUE	7.28011e-13
rs7160525	Finngen_CAVS	N-stearoyl-sphingosine (d18:1/18:0)*	42.5066	TRUE	1.54936e-10
rs11779313	Finngen_CAVS	quinolinate	34.7315	TRUE	7.79332e-09
rs35350651	Finngen_CAVS	quinolinate	69.1897	TRUE	1.71488e-15
rs3769023	Finngen_CAVS	quinolinate	38.8861	TRUE	1.60292e-09
rs61825638	Finngen_CAVS	quinolinate	73.8572	TRUE	2.37494e-17
rs117962473	Finngen_CAVS	N6,N6,N6-trimethyllysine	41.1871	TRUE	5.82008e-10
rs34400381	Finngen_CAVS	N6,N6,N6-trimethyllysine	133.843	TRUE	3.74796e-29
rs9925773	Finngen_CAVS	N6,N6,N6-trimethyllysine	48.7605	TRUE	4.99598e-12
rs1049742	Finngen_CAVS	N-acetylputrescine	54.8548	TRUE	1.0471e-12
rs12208357	Finngen_CAVS	N-acetylputrescine	30.6054	TRUE	6.24015e-08
rs148381953	Finngen_CAVS	N-acetylputrescine	92.753	TRUE	8.4661e-21
rs4921915	Finngen_CAVS	N-acetylputrescine	1249.51	TRUE	2.22127e-253
rs148804382	Finngen_CAVS	N-formylmethionine	34.478	TRUE	1.05765e-08
rs504434	Finngen_CAVS	N-formylmethionine	135.629	TRUE	1.97563e-30
rs9928003	Finngen_CAVS	N-formylmethionine	34.8479	TRUE	5.96008e-09
rs9688867	Finngen_CAVS	S-adenosylhomocysteine (SAH)	112.77	TRUE	4.30549e-24
rs174546	Finngen_CAVS	eicosapentaenoate (EPA; 20:5n3)	174.423	TRUE	6.38746e-34
rs3916	Finngen_CAVS	methylsuccinate	525.759	TRUE	3.26524e-111
rs610803	Finngen_CAVS	methylsuccinate	32.4498	TRUE	2.45434e-08
rs12080335	Finngen_CAVS	ethylmalonate	63.0453	TRUE	3.9088e-15
rs147023777	Finngen_CAVS	ethylmalonate	32.0372	TRUE	6.41684e-08
rs3842985	Finngen_CAVS	ethylmalonate	1286.2	TRUE	4.01902e-262
rs526007	Finngen_CAVS	ethylmalonate	606.763	TRUE	2.41767e-127
rs6490297	Finngen_CAVS	ethylmalonate	1390.22	TRUE	6.01893e-284
rs72817412	Finngen_CAVS	ethylmalonate	74.8273	TRUE	1.91753e-17
rs8182228	Finngen_CAVS	ethylmalonate	40.5775	TRUE	6.75556e-10
rs171583	Finngen_CAVS	adenosine 3',5'-cyclic monophosphate (cAMP)	32.4889	TRUE	1.43972e-07
rs17596628	Finngen_CAVS	adenosine 3',5'-cyclic monophosphate (cAMP)	30.1224	TRUE	5.48696e-08
rs2054576	Finngen_CAVS	adenosine 3',5'-cyclic monophosphate (cAMP)	41.7654	TRUE	2.02338e-10
rs9516557	Finngen_CAVS	adenosine 3',5'-cyclic monophosphate (cAMP)	57.637	TRUE	1.35728e-13
rs1047891	Finngen_CAVS	5-methylthioadenosine (MTA)	43.0035	TRUE	8.22493e-11
rs41278174	Finngen_CAVS	5-methylthioadenosine (MTA)	37.1934	TRUE	9.48327e-09
rs662138	Finngen_CAVS	5-methylthioadenosine (MTA)	33.6114	TRUE	9.11669e-09
rs102275	Finngen_CAVS	arachidonate (20:4n6)	407.273	TRUE	4.85553e-80
rs2182168	Finngen_CAVS	arginine	72.8318	TRUE	1.37463e-16
rs2246012	Finngen_CAVS	arginine	69.6345	TRUE	3.81765e-16
rs4502705	Finngen_CAVS	arginine	39.8974	TRUE	8.86466e-10
rs1354034	Finngen_CAVS	aspartate	113.963	TRUE	1.56609e-25
rs62354638	Finngen_CAVS	aspartate	31.9952	TRUE	8.07335e-08
rs11614623	Finngen_CAVS	2-hydroxyphenylacetate	52.0415	TRUE	1.08769e-12
rs2977995	Finngen_CAVS	2-hydroxyphenylacetate	102.532	TRUE	8.69991e-23
rs1216018	Finngen_CAVS	3-(4-hydroxyphenyl)lactate	38.0289	TRUE	2.28214e-09
rs12602929	Finngen_CAVS	3-(4-hydroxyphenyl)lactate	104.021	TRUE	4.81918e-23
rs1473205	Finngen_CAVS	phenylpyruvate	53.3893	TRUE	5.13394e-13
rs2997922	Finngen_CAVS	phenylpyruvate	68.5323	TRUE	1.21113e-15
rs6780429	Finngen_CAVS	beta-alanine	154.928	TRUE	2.01489e-34
rs1604144	Finngen_CAVS	biliverdin	203.417	TRUE	6.57509e-44
rs1871395	Finngen_CAVS	biliverdin	62.4401	TRUE	4.04157e-14
rs1168041	Finngen_CAVS	cholesterol	33.3157	TRUE	1.30222e-08
rs1780318	Finngen_CAVS	choline phosphate	82.5869	TRUE	8.09899e-18
rs75642681	Finngen_CAVS	choline phosphate	33.7556	TRUE	1.57461e-08
rs77924615	Finngen_CAVS	creatinine	33.5521	TRUE	1.89219e-08
rs2062541	Finngen_CAVS	cysteinylglycine	65.4212	TRUE	8.79966e-15
rs409170	Finngen_CAVS	cysteinylglycine	234.174	TRUE	3.09664e-49
rs1354034	Finngen_CAVS	sphingosine	71.2014	TRUE	1.76883e-16
rs10107182	Finngen_CAVS	deoxycholate	38.0544	TRUE	4.87666e-09
rs12608955	Finngen_CAVS	cystathionine	36.6737	TRUE	2.96097e-09
rs28941785	Finngen_CAVS	cystathionine	147.194	TRUE	2.93376e-32
rs1354034	Finngen_CAVS	sphinganine	54.0973	TRUE	7.68744e-13
rs2706762	Finngen_CAVS	flavin adenine dinucleotide (FAD)	411.48	TRUE	1.17557e-86
rs62395307	Finngen_CAVS	flavin adenine dinucleotide (FAD)	42.9776	TRUE	8.30098e-10
rs72841129	Finngen_CAVS	flavin adenine dinucleotide (FAD)	63.7954	TRUE	4.37891e-15
rs10948077	Finngen_CAVS	gamma-glutamylglutamate	41.3017	TRUE	5.89075e-10
rs3859862	Finngen_CAVS	gamma-glutamylglutamate	46.1227	TRUE	4.48095e-11
rs10031168	Finngen_CAVS	gluconate	50.2763	TRUE	3.19782e-12
rs189407772	Finngen_CAVS	gluconate	178.382	TRUE	3.17708e-39
rs3092098	Finngen_CAVS	glutarate (C5-DC)	35.8408	TRUE	4.5345e-09
rs13241866	Finngen_CAVS	glycine	29.7612	TRUE	7.93763e-08
rs145024038	Finngen_CAVS	glycine	33.5278	TRUE	1.54116e-08
rs1992855	Finngen_CAVS	glycine	31.0468	TRUE	5.74309e-08
rs2297442	Finngen_CAVS	glycine	54.914	TRUE	1.02723e-12
rs715	Finngen_CAVS	glycine	1343.83	TRUE	3.69426e-275
rs11062102	Finngen_CAVS	guanidinoacetate	67.0241	TRUE	9.17738e-16
rs2781668	Finngen_CAVS	guanidinoacetate	37.1765	TRUE	3.3924e-09
rs34400381	Finngen_CAVS	guanidinoacetate	74.3697	TRUE	1.00615e-16
rs72629024	Finngen_CAVS	guanidinoacetate	60.8095	TRUE	1.05685e-13
rs61757683	Finngen_CAVS	S-1-pyrroline-5-carboxylate	47.0263	TRUE	2.24484e-11
rs715	Finngen_CAVS	histidine	33.0496	TRUE	1.21428e-08
rs7663032	Finngen_CAVS	histidine	32.8117	TRUE	1.75696e-08
rs4491436	Finngen_CAVS	cortisol	42.8642	TRUE	1.10169e-10
rs1126464	Finngen_CAVS	hypotaurine	32.654	TRUE	6.02992e-08
rs13120260	Finngen_CAVS	hypotaurine	53.9014	TRUE	1.12739e-12
rs1366463	Finngen_CAVS	hypotaurine	43.3018	TRUE	7.55987e-11
rs8105903	Finngen_CAVS	hypotaurine	35.1514	TRUE	1.75e-08
rs172032	Finngen_CAVS	myo-inositol	31.718	TRUE	2.83013e-08
rs72770483	Finngen_CAVS	myo-inositol	40.0401	TRUE	9.14187e-10
rs10901047	Finngen_CAVS	citrulline	43.7834	TRUE	9.13021e-11
rs3732055	Finngen_CAVS	citrulline	41.6223	TRUE	5.34289e-10
rs138373837	Finngen_CAVS	lysine	46.9839	TRUE	2.19002e-11
rs1876717	Finngen_CAVS	lysine	64.7274	TRUE	4.33171e-15
rs60296118	Finngen_CAVS	lysine	47.0832	TRUE	1.10195e-11
rs9925773	Finngen_CAVS	lysine	96.3233	TRUE	2.94864e-22
rs6124830	Finngen_CAVS	malate	93.8779	TRUE	1.12857e-21
rs17788484	Finngen_CAVS	ornithine	62.1206	TRUE	1.81718e-14
rs4316067	Finngen_CAVS	orotate	429.047	TRUE	2.04501e-91
rs470119	Finngen_CAVS	orotate	30.3496	TRUE	1.29653e-07
rs60088087	Finngen_CAVS	orotate	1072.1	TRUE	1.82167e-221
rs603424	Finngen_CAVS	palmitoleate (16:1n7)	46.0021	TRUE	5.00232e-11
rs937475	Finngen_CAVS	phenylalanine	83.5374	TRUE	3.55109e-19
rs12132412	Finngen_CAVS	phosphate	40.1044	TRUE	5.23081e-09
rs9469582	Finngen_CAVS	phosphate	51.3527	TRUE	3.80586e-12
rs13433658	Finngen_CAVS	proline	32.235	TRUE	3.68606e-08
rs2540640	Finngen_CAVS	proline	339.071	TRUE	2.49155e-72
rs1883711	Finngen_CAVS	retinol (Vitamin A)	37.3699	TRUE	8.63977e-09
rs3811444	Finngen_CAVS	spermidine	42.5082	TRUE	3.99428e-10
rs1047891	Finngen_CAVS	serine	159.322	TRUE	9.89731e-36
rs561931	Finngen_CAVS	serine	142.626	TRUE	3.46651e-32
rs816411	Finngen_CAVS	serine	97.4862	TRUE	1.90133e-22
rs131805	Finngen_CAVS	uridine	68.6541	TRUE	1.09018e-15
rs66731853	Finngen_CAVS	uridine	79.6633	TRUE	4.79154e-18
rs131805	Finngen_CAVS	2'-deoxyuridine	306.392	TRUE	2.66897e-65
rs66731853	Finngen_CAVS	2'-deoxyuridine	42.6176	TRUE	3.19355e-10
rs7751693	Finngen_CAVS	2'-deoxyuridine	32.6228	TRUE	1.81633e-08
rs3213737	Finngen_CAVS	trans-urocanate	381.196	TRUE	3.97232e-80
rs56035820	Finngen_CAVS	trans-urocanate	31.8078	TRUE	3.06272e-08
rs6983849	Finngen_CAVS	trans-urocanate	31.5045	TRUE	1.35569e-07
rs3798167	Finngen_CAVS	1-methylnicotinamide	35.3455	TRUE	4.70659e-09
rs62354638	Finngen_CAVS	glutamate	41.8097	TRUE	6.97146e-10
rs1260326	Finngen_CAVS	glutamine	39.2767	TRUE	1.80826e-08
rs2657879	Finngen_CAVS	glutamine	226.141	TRUE	2.62408e-47
rs1047891	Finngen_CAVS	threonine	54.2603	TRUE	2.96502e-13
rs1260326	Finngen_CAVS	threonine	62.551	TRUE	4.07823e-13
rs17712208	Finngen_CAVS	threonine	34.828	TRUE	1.031e-08
rs2079787	Finngen_CAVS	threonine	38.5079	TRUE	7.32803e-09
rs985335	Finngen_CAVS	tryptophan	39.6951	TRUE	1.77002e-09
rs1047891	Finngen_CAVS	betaine	94.004	TRUE	8.28509e-22
rs11061978	Finngen_CAVS	betaine	176.228	TRUE	5.35147e-39
rs150600000	Finngen_CAVS	betaine	43.612	TRUE	9.6305e-11
rs595653	Finngen_CAVS	betaine	203.114	TRUE	5.5364e-45
rs662138	Finngen_CAVS	betaine	60.361	TRUE	1.397e-14
rs73233394	Finngen_CAVS	betaine	31.4322	TRUE	4.2924e-08
rs80254170	Finngen_CAVS	betaine	38.8542	TRUE	8.89571e-10
rs1260326	Finngen_CAVS	mannose	290.69	TRUE	2.99922e-59
rs118028082	Finngen_CAVS	dimethylglycine	36.6554	TRUE	3.03308e-09
rs248386	Finngen_CAVS	dimethylglycine	469.36	TRUE	2.1467e-100
rs79495512	Finngen_CAVS	dimethylglycine	53.1897	TRUE	3.4285e-12
rs12206654	Finngen_CAVS	tyrosine	76.7666	TRUE	4.81586e-18
rs150851429	Finngen_CAVS	tyrosine	47.5907	TRUE	1.14139e-11
rs10029860	Finngen_CAVS	pseudouridine	41.3132	TRUE	6.97684e-10
rs77924615	Finngen_CAVS	pseudouridine	31.0804	TRUE	6.43293e-08
rs72754978	Finngen_CAVS	cytidine	44.7917	TRUE	1.56842e-10
rs150572890	Finngen_CAVS	caprate (10:0)	32.2342	TRUE	6.91674e-08
rs111280186	Finngen_CAVS	asparagine	45.4779	TRUE	4.51876e-11
rs115395195	Finngen_CAVS	asparagine	54.8926	TRUE	3.06034e-13
rs28393117	Finngen_CAVS	asparagine	47.8911	TRUE	1.20696e-11
rs715	Finngen_CAVS	asparagine	30.8976	TRUE	3.6026e-08
rs8012505	Finngen_CAVS	asparagine	824.699	TRUE	1.21775e-169
rs364585	Finngen_CAVS	N-stearoyl-sphinganine (d18:0/18:0)*	42.797	TRUE	3.11151e-10
rs12442376	Finngen_CAVS	dihydroorotate	71.7339	TRUE	7.21314e-17
rs35942	Finngen_CAVS	dihydroorotate	38.4631	TRUE	8.55527e-10
rs61733129	Finngen_CAVS	dihydroorotate	30.8353	TRUE	6.59519e-08
rs61861927	Finngen_CAVS	dihydroorotate	61.1117	TRUE	1.40203e-14
rs7920657	Finngen_CAVS	dihydroorotate	39.5557	TRUE	1.48032e-09
rs8032081	Finngen_CAVS	dihydroorotate	350.874	TRUE	3.76368e-75
rs7533888	Finngen_CAVS	caproate (6:0)	119.268	TRUE	9.96283e-27
rs6124830	Finngen_CAVS	alpha-ketoglutarate	101.63	TRUE	2.49572e-23
rs12094842	Finngen_CAVS	caprylate (8:0)	56.7325	TRUE	1.85887e-13
rs12921667	Finngen_CAVS	kynurenate	44.8653	TRUE	5.08618e-11
rs61825638	Finngen_CAVS	kynurenate	384.247	TRUE	1.20821e-82
rs7676821	Finngen_CAVS	kynurenate	57.4918	TRUE	2.74259e-13
rs556339	Finngen_CAVS	X-07765	124.195	TRUE	4.32218e-28
rs148933681	Finngen_CAVS	X-10458	31.1681	TRUE	3.72651e-08
rs887829	Finngen_CAVS	X-10458	133.951	TRUE	3.14649e-30
rs4149056	Finngen_CAVS	X-11299	46.6456	TRUE	8.18385e-11
rs77234600	Finngen_CAVS	X-11299	29.8827	TRUE	8.57941e-08
rs2199766	Finngen_CAVS	X-11308	49.3816	TRUE	5.28633e-12
rs58231493	Finngen_CAVS	X-11308	40.0427	TRUE	5.8056e-10
rs78775993	Finngen_CAVS	X-11308	134.587	TRUE	1.70807e-29
rs17279437	Finngen_CAVS	X-11315	70.5329	TRUE	2.54647e-16
rs3761097	Finngen_CAVS	X-11315	180.143	TRUE	1.42454e-39
rs3848666	Finngen_CAVS	X-11315	99.479	TRUE	8.70029e-23
rs11045885	Finngen_CAVS	X-11372	76.9525	TRUE	1.70792e-17
rs11242109	Finngen_CAVS	X-11381	84.3011	TRUE	1.4362e-19
rs1171617	Finngen_CAVS	X-11381	94.557	TRUE	2.08411e-21
rs12208357	Finngen_CAVS	X-11381	119.126	TRUE	7.52818e-27
rs34059508	Finngen_CAVS	X-11381	57.0936	TRUE	1.14471e-13
rs77010315	Finngen_CAVS	X-11381	38.9843	TRUE	9.98058e-10
rs112115240	Finngen_CAVS	X-11444	52.6753	TRUE	6.84285e-13
rs112545435	Finngen_CAVS	X-11444	34.2616	TRUE	1.30495e-08
rs191237582	Finngen_CAVS	X-11444	30.804	TRUE	9.76185e-08
rs55834920	Finngen_CAVS	X-11444	91.3318	TRUE	5.49109e-21
rs72794638	Finngen_CAVS	X-11444	198.361	TRUE	5.25018e-44
rs9282858	Finngen_CAVS	X-11444	294.549	TRUE	3.40669e-64
rs112115240	Finngen_CAVS	X-11470	37.0122	TRUE	1.73133e-09
rs116196017	Finngen_CAVS	X-11470	204.526	TRUE	3.64931e-45
rs146280229	Finngen_CAVS	X-11470	53.5029	TRUE	1.24746e-12
rs55834920	Finngen_CAVS	X-11470	55.5862	TRUE	2.40096e-13
rs72794638	Finngen_CAVS	X-11470	146.348	TRUE	5.54893e-33
rs7580212	Finngen_CAVS	X-11470	35.3252	TRUE	6.3909e-09
rs9282858	Finngen_CAVS	X-11470	202.157	TRUE	9.04963e-45
rs3007670	Finngen_CAVS	X-11478	29.7673	TRUE	8.76229e-08
rs6683437	Finngen_CAVS	X-11478	33.8064	TRUE	1.24623e-08
rs73530508	Finngen_CAVS	X-11478	78.7887	TRUE	3.79774e-18
rs9924150	Finngen_CAVS	X-11478	181.174	TRUE	5.76658e-40
rs10178409	Finngen_CAVS	X-11787	670.928	TRUE	8.3884e-141
rs2390354	Finngen_CAVS	X-11787	40.3561	TRUE	1.10323e-09
rs4917639	Finngen_CAVS	X-11787	329.274	TRUE	1.60195e-70
rs28941785	Finngen_CAVS	X-11795	114.164	TRUE	2.49717e-25
rs165722	Finngen_CAVS	X-11849	59.13	TRUE	4.12404e-14
rs140587970	Finngen_CAVS	X-11852	33.4068	TRUE	2.04162e-08
rs11045856	Finngen_CAVS	X-11880	89.9188	TRUE	6.23991e-20
rs13410335	Finngen_CAVS	X-11880	50.0285	TRUE	6.49717e-12
rs2417966	Finngen_CAVS	X-11880	32.6415	TRUE	4.69888e-08
rs1531022	Finngen_CAVS	X-12007	31.3113	TRUE	1.52207e-07
rs117344546	Finngen_CAVS	X-12026	30.8599	TRUE	8.61735e-08
rs1421008	Finngen_CAVS	X-12026	31.5949	TRUE	1.12969e-07
rs10085935	Finngen_CAVS	X-12100	45.4511	TRUE	3.77904e-11
rs12931876	Finngen_CAVS	X-12100	110.262	TRUE	1.57238e-24
rs3184504	Finngen_CAVS	X-12100	58.8586	TRUE	5.27727e-13
rs7541058	Finngen_CAVS	X-12101	125.612	TRUE	3.47773e-28
rs10168931	Finngen_CAVS	X-12112	46.9701	TRUE	1.92564e-11
rs11253048	Finngen_CAVS	X-12112	64.4608	TRUE	1.85208e-15
rs2274245	Finngen_CAVS	X-12112	4414.18	TRUE	0
rs37370	Finngen_CAVS	X-12112	41.1298	TRUE	6.02398e-10
rs57564578	Finngen_CAVS	X-12112	1129.15	TRUE	1.90811e-230
rs662138	Finngen_CAVS	X-12112	35.5423	TRUE	3.44344e-09
rs7100470	Finngen_CAVS	X-12112	47.976	TRUE	3.14107e-11
rs34400381	Finngen_CAVS	X-12117	51.7948	TRUE	5.42256e-12
rs368823	Finngen_CAVS	X-12117	32.9066	TRUE	1.37849e-08
rs37369	Finngen_CAVS	X-12117	414.895	TRUE	1.0637e-87
rs62229260	Finngen_CAVS	X-12117	48.0272	TRUE	3.32683e-11
rs3093956	Finngen_CAVS	X-12127	35.0817	TRUE	1.25032e-08
rs4385425	Finngen_CAVS	X-12127	31.5829	TRUE	5.4458e-08
rs149397079	Finngen_CAVS	X-12216	42.8494	TRUE	1.92814e-10
rs56113850	Finngen_CAVS	X-12216	74.3253	TRUE	1.03226e-16
rs35246381	Finngen_CAVS	X-12410	238.02	TRUE	7.31694e-51
rs34067351	Finngen_CAVS	X-12411	29.8852	TRUE	9.67524e-08
rs62111897	Finngen_CAVS	X-12411	159.071	TRUE	1.49725e-35
rs1960773	Finngen_CAVS	X-12701	37.66	TRUE	9.53143e-09
rs111875922	Finngen_CAVS	X-12707	59.6839	TRUE	1.06294e-13
rs116938011	Finngen_CAVS	X-12707	72.9193	TRUE	2.80014e-17
rs117985404	Finngen_CAVS	X-12707	39.6359	TRUE	7.3415e-10
rs12923643	Finngen_CAVS	X-12707	54.7418	TRUE	4.64543e-13
rs144245963	Finngen_CAVS	X-12707	60.017	TRUE	2.89682e-14
rs80339217	Finngen_CAVS	X-12707	31.3599	TRUE	4.68902e-08
rs151228	Finngen_CAVS	X-12714	172.076	TRUE	1.77091e-37
rs1086567	Finngen_CAVS	X-12798	82.3212	TRUE	1.2083e-18
rs1171615	Finngen_CAVS	X-12798	230.041	TRUE	6.49699e-50
rs1177442	Finngen_CAVS	X-12798	43.6082	TRUE	7.34566e-11
rs117811161	Finngen_CAVS	X-12798	38.319	TRUE	1.02455e-09
rs157572	Finngen_CAVS	X-12798	30.9366	TRUE	7.31274e-08
rs685217	Finngen_CAVS	X-12798	1584.3	TRUE	0
rs1165213	Finngen_CAVS	X-12822	298.185	TRUE	8.79159e-65
rs3799367	Finngen_CAVS	X-12822	37.1738	TRUE	2.63923e-09
rs1408273	Finngen_CAVS	X-12839	45.7636	TRUE	3.03926e-11
rs34342734	Finngen_CAVS	X-12839	30.7178	TRUE	8.55598e-08
rs113497640	Finngen_CAVS	X-12844	63.6856	TRUE	4.62835e-15
rs1531022	Finngen_CAVS	X-12844	83.7282	TRUE	1.88573e-18
rs4804669	Finngen_CAVS	X-12844	54.0782	TRUE	7.95436e-13
rs7780066	Finngen_CAVS	X-12844	155.065	TRUE	1.10582e-34
rs1165153	Finngen_CAVS	X-12847	74.8855	TRUE	1.30969e-17
rs11045856	Finngen_CAVS	X-12851	38.2517	TRUE	4.06934e-09
rs146860861	Finngen_CAVS	X-12851	31.3039	TRUE	4.48519e-08
rs111973496	Finngen_CAVS	X-13431	34.0966	TRUE	1.63172e-08
rs16833670	Finngen_CAVS	X-13431	216.748	TRUE	1.93348e-47
rs7558218	Finngen_CAVS	X-13431	1865.01	TRUE	0
rs76596883	Finngen_CAVS	X-13431	31.5457	TRUE	6.63085e-08
rs147712721	Finngen_CAVS	X-13553	31.0173	TRUE	5.01374e-08
rs8080108	Finngen_CAVS	X-13553	31.9224	TRUE	2.34313e-08
rs2062541	Finngen_CAVS	X-13684	64.2712	TRUE	1.53054e-14
rs2160387	Finngen_CAVS	X-13684	183.844	TRUE	3.74001e-40
rs3753143	Finngen_CAVS	X-13684	104.422	TRUE	5.1657e-24
rs3802967	Finngen_CAVS	X-13684	65.2927	TRUE	1.8763e-15
rs8050744	Finngen_CAVS	X-13684	156.764	TRUE	8.83906e-35
rs3799367	Finngen_CAVS	X-13866	34.8893	TRUE	8.20299e-09
rs1126742	Finngen_CAVS	X-14939	173.75	TRUE	1.53671e-38
rs9586512	Finngen_CAVS	X-14939	30.9056	TRUE	3.73366e-08
rs541273	Finngen_CAVS	X-15461	30.602	TRUE	7.25044e-08
rs352925	Finngen_CAVS	X-15503	80.9102	TRUE	6.75523e-19
rs56113850	Finngen_CAVS	X-15503	30.8975	TRUE	1.34537e-07
rs61825638	Finngen_CAVS	X-15503	169.199	TRUE	1.25543e-37
rs138794973	Finngen_CAVS	X-15523	30.8698	TRUE	6.57159e-08
rs140047638	Finngen_CAVS	X-15523	42.6923	TRUE	1.17622e-10
rs140467425	Finngen_CAVS	X-15523	31.8889	TRUE	2.27949e-08
rs79041271	Finngen_CAVS	X-15523	33.652	TRUE	1.06766e-08
rs80319011	Finngen_CAVS	X-15523	32.5143	TRUE	5.16954e-08
rs11568591	Finngen_CAVS	X-16087	38.1052	TRUE	3.24704e-09
rs12814270	Finngen_CAVS	X-16087	32.4092	TRUE	4.40092e-08
rs2762353	Finngen_CAVS	X-16087	264.98	TRUE	7.7833e-58
rs73437925	Finngen_CAVS	X-16087	31.1633	TRUE	5.98362e-08
rs79039719	Finngen_CAVS	X-16087	98.3854	TRUE	1.08936e-21
rs12127631	Finngen_CAVS	X-16397	31.2871	TRUE	4.9872e-08
rs7844508	Finngen_CAVS	X-16397	58.5534	TRUE	4.00292e-13
rs11045856	Finngen_CAVS	X-16935	179.706	TRUE	1.21616e-38
rs1648348	Finngen_CAVS	X-16935	75.3753	TRUE	2.08079e-17
rs2417966	Finngen_CAVS	X-16935	75.6794	TRUE	3.93478e-17
rs55826256	Finngen_CAVS	X-16935	323.034	TRUE	3.22756e-69
rs174564	Finngen_CAVS	X-17010	36.6381	TRUE	3.8134e-07
rs1047891	Finngen_CAVS	X-17325	124.089	TRUE	3.08658e-28
rs1902023	Finngen_CAVS	X-17328	49.9051	TRUE	2.01487e-11
rs9924150	Finngen_CAVS	X-17328	33.8117	TRUE	1.25097e-08
rs2910993	Finngen_CAVS	X-17357	43.979	TRUE	1.06579e-10
rs62471929	Finngen_CAVS	X-17357	49.5538	TRUE	1.49728e-11
rs7928134	Finngen_CAVS	X-17357	250.569	TRUE	3.67113e-54
rs9642091	Finngen_CAVS	X-17357	92.1872	TRUE	2.6944e-21
rs1047891	Finngen_CAVS	X-17367	146.401	TRUE	5.49182e-33
rs2469541	Finngen_CAVS	X-17367	32.2919	TRUE	3.34712e-08
rs144599632	Finngen_CAVS	X-17653	38.539	TRUE	4.69937e-09
rs4149056	Finngen_CAVS	X-17653	219.57	TRUE	8.87712e-47
rs4762697	Finngen_CAVS	X-17653	33.3622	TRUE	1.38059e-08
rs72738356	Finngen_CAVS	X-17653	97.9914	TRUE	3.8501e-22
rs10178909	Finngen_CAVS	X-17654	355.768	TRUE	4.7965e-76
rs56050317	Finngen_CAVS	X-17654	47.7691	TRUE	9.42582e-12
rs72738356	Finngen_CAVS	X-17654	111.839	TRUE	4.56631e-25
rs61757683	Finngen_CAVS	X-17676	99.5525	TRUE	1.50664e-22
rs727260	Finngen_CAVS	X-17676	70.9331	TRUE	1.15523e-16
rs9922704	Finngen_CAVS	X-17676	46.2827	TRUE	8.23165e-11
rs1165150	Finngen_CAVS	X-17685	32.5875	TRUE	2.74127e-08
rs1165191	Finngen_CAVS	X-17690	135.356	TRUE	1.72742e-30
rs1491598	Finngen_CAVS	X-17690	30.6743	TRUE	9.8144e-08
rs117746390	Finngen_CAVS	X-18345	29.9811	TRUE	1.57832e-07
rs2582788	Finngen_CAVS	X-18886	44.1041	TRUE	6.82151e-11
rs28415528	Finngen_CAVS	X-18888	47.2266	TRUE	1.56366e-11
rs4284207	Finngen_CAVS	X-18888	31.4846	TRUE	3.41388e-08
rs75985732	Finngen_CAVS	X-18888	30.8649	TRUE	1.00397e-07
rs74637339	Finngen_CAVS	X-18913	68.0012	TRUE	4.2499e-16
rs2185152	Finngen_CAVS	X-18921	110.592	TRUE	6.55799e-25
rs28415528	Finngen_CAVS	X-18921	631.37	TRUE	4.42745e-133
rs73530508	Finngen_CAVS	X-18921	33.2391	TRUE	2.03403e-08
rs9924150	Finngen_CAVS	X-18921	55.6588	TRUE	2.46846e-13
rs11045806	Finngen_CAVS	X-18922	60.4408	TRUE	3.41983e-14
rs11576656	Finngen_CAVS	X-18922	91.4151	TRUE	7.35807e-21
rs135536	Finngen_CAVS	X-18922	38.0546	TRUE	1.1152e-09
rs2582788	Finngen_CAVS	X-18922	88.7254	TRUE	1.86985e-20
rs28736286	Finngen_CAVS	X-18922	35.5366	TRUE	9.47056e-09
rs4149056	Finngen_CAVS	X-18922	209.569	TRUE	1.04607e-44
rs56113850	Finngen_CAVS	X-18935	42.1935	TRUE	5.64613e-10
rs142479639	Finngen_CAVS	X-19141	32.9467	TRUE	2.95015e-08
rs144054407	Finngen_CAVS	X-19141	56.4833	TRUE	1.27235e-13
rs148800468	Finngen_CAVS	X-19141	37.1361	TRUE	1.59407e-09
rs2762353	Finngen_CAVS	X-19141	505.181	TRUE	1.1169e-107
rs34109652	Finngen_CAVS	X-19141	2771.83	TRUE	0
rs7866466	Finngen_CAVS	X-19438	32.4778	TRUE	1.62586e-08
rs140228918	Finngen_CAVS	X-21258	124.59	TRUE	5.98293e-27
rs55803452	Finngen_CAVS	X-21283	606.231	TRUE	3.92004e-127
rs1185977	Finngen_CAVS	X-21285	81.8035	TRUE	7.97476e-19
rs2342307	Finngen_CAVS	X-21285	41.973	TRUE	2.43516e-10
rs12670403	Finngen_CAVS	X-21286	37.2321	TRUE	1.87466e-09
rs2472297	Finngen_CAVS	X-21286	34.5161	TRUE	1.04254e-08
rs36124964	Finngen_CAVS	X-21286	31.5034	TRUE	3.85438e-08
rs56113850	Finngen_CAVS	X-21286	81.7454	TRUE	2.88814e-18
rs146593209	Finngen_CAVS	X-21310	34.4636	TRUE	7.29618e-09
rs556339	Finngen_CAVS	X-21312	75.766	TRUE	9.23484e-18
rs1960773	Finngen_CAVS	X-21319	33.2958	TRUE	7.612e-08
rs4149083	Finngen_CAVS	X-21339	96.6181	TRUE	9.1959e-22
rs28415528	Finngen_CAVS	X-21353	187.704	TRUE	2.33467e-41
rs1165195	Finngen_CAVS	X-21364	73.757	TRUE	2.24041e-17
rs137909323	Finngen_CAVS	X-21383	30.0922	TRUE	6.21641e-08
rs140593369	Finngen_CAVS	X-21441	32.6158	TRUE	2.01816e-08
rs189017081	Finngen_CAVS	X-21441	46.329	TRUE	2.86843e-11
rs2011425	Finngen_CAVS	X-21441	169.931	TRUE	8.63701e-38
rs212100	Finngen_CAVS	X-21441	163.347	TRUE	4.46083e-36
rs3858671	Finngen_CAVS	X-21441	216.178	TRUE	4.21304e-47
rs72838138	Finngen_CAVS	X-21441	335.986	TRUE	1.53953e-72
rs12120553	Finngen_CAVS	X-21442	30.8048	TRUE	6.35689e-08
rs62129966	Finngen_CAVS	X-21442	40.5388	TRUE	5.3542e-10
rs1047891	Finngen_CAVS	X-21467	96.4665	TRUE	2.4597e-22
rs10897407	Finngen_CAVS	X-21467	33.3201	TRUE	1.63111e-08
rs11829410	Finngen_CAVS	X-21467	42.673	TRUE	2.39622e-10
rs12318075	Finngen_CAVS	X-21467	452.686	TRUE	1.60735e-95
rs189017081	Finngen_CAVS	X-21467	34.7861	TRUE	8.70616e-09
rs55672373	Finngen_CAVS	X-21467	226.774	TRUE	1.10771e-49
rs7306128	Finngen_CAVS	X-21467	42.673	TRUE	2.35586e-10
rs7976818	Finngen_CAVS	X-21467	83.2676	TRUE	2.27233e-19
rs1165181	Finngen_CAVS	X-21470	50.7875	TRUE	3.49234e-12
rs148982377	Finngen_CAVS	X-21470	40.536	TRUE	6.80588e-10
rs4149034	Finngen_CAVS	X-21470	45.7296	TRUE	3.55331e-11
rs55725645	Finngen_CAVS	X-21470	40.7049	TRUE	4.21953e-10
rs62129966	Finngen_CAVS	X-21470	275.499	TRUE	1.56779e-59
rs189017081	Finngen_CAVS	X-21471	59.4622	TRUE	4.43314e-14
rs212100	Finngen_CAVS	X-21471	247.019	TRUE	1.23847e-53
rs2900478	Finngen_CAVS	X-21471	303.849	TRUE	4.22349e-65
rs4762697	Finngen_CAVS	X-21471	97.5982	TRUE	2.23881e-22
rs72838129	Finngen_CAVS	X-21471	313.296	TRUE	8.30023e-68
rs12095130	Finngen_CAVS	X-21607	39.937	TRUE	7.04053e-10
rs12123977	Finngen_CAVS	X-21607	313.885	TRUE	1.62842e-67
rs2041073	Finngen_CAVS	X-21607	164.216	TRUE	1.37345e-36
rs28415528	Finngen_CAVS	X-21607	245.767	TRUE	1.49714e-53
rs4410790	Finngen_CAVS	X-21733	30.546	TRUE	1.08235e-07
rs56113850	Finngen_CAVS	X-21733	33.7026	TRUE	3.45013e-08
rs75187800	Finngen_CAVS	X-21733	37.6469	TRUE	2.32199e-09
rs1163541	Finngen_CAVS	X-21736	38.3594	TRUE	1.15741e-09
rs12145550	Finngen_CAVS	X-21736	36.1037	TRUE	4.64332e-09
rs11045885	Finngen_CAVS	X-21796	46.145	TRUE	5.52244e-11
rs4148324	Finngen_CAVS	X-21796	120.461	TRUE	2.33419e-27
rs1133607	Finngen_CAVS	X-21821	31.9907	TRUE	2.28696e-08
rs11576656	Finngen_CAVS	X-21829	56.6615	TRUE	1.83727e-13
rs1165189	Finngen_CAVS	X-21829	70.1909	TRUE	1.81206e-16
rs2582788	Finngen_CAVS	X-21829	41.4823	TRUE	2.51181e-10
rs140228918	Finngen_CAVS	X-21834	57.8115	TRUE	4.54478e-13
rs112026082	Finngen_CAVS	X-22162	34.0203	TRUE	1.5711e-08
rs117135869	Finngen_CAVS	X-22162	237.337	TRUE	7.6057e-52
rs185197467	Finngen_CAVS	X-22162	35.1665	TRUE	1.0078e-08
rs3779701	Finngen_CAVS	X-22162	30.6351	TRUE	7.54002e-08
rs73886794	Finngen_CAVS	X-22162	762.182	TRUE	3.77278e-160
rs74532808	Finngen_CAVS	X-22162	100.93	TRUE	2.97319e-23
rs4149056	Finngen_CAVS	X-22520	66.9145	TRUE	4.80015e-15
rs62129966	Finngen_CAVS	X-22520	38.9319	TRUE	1.18521e-09
rs72684411	Finngen_CAVS	X-23276	30.1317	TRUE	1.15482e-07
rs10801699	Finngen_CAVS	X-23639	40.0627	TRUE	2.99194e-09
rs2472297	Finngen_CAVS	X-23639	36.4896	TRUE	3.91886e-09
rs4675869	Finngen_CAVS	X-23639	46.8441	TRUE	1.8338e-11
rs11032447	Finngen_CAVS	X-23641	32.2591	TRUE	2.89559e-08
rs11597782	Finngen_CAVS	X-23641	56.3351	TRUE	4.06625e-13
rs2294915	Finngen_CAVS	X-23641	30.2024	TRUE	8.78835e-08
[truncated: 133 more rows]

## Sheet: ST9
Supplementary Table 9 leave-one-out sensitivity analyses for the causal association between metabolites and AS
exposure	id.exposure	id.outcome	samplesize	SNP	b	se	p
1-stearoyl-2-arachidonoyl-GPI (18:0/20:4)	X100000616	Finngen_CAVS	500348	rs1532085	0.289773	0.0510781	1.40206e-08
1-stearoyl-2-arachidonoyl-GPI (18:0/20:4)	X100000616	Finngen_CAVS	500348	rs174560	0.235911	0.0701986	0.000777685
1-stearoyl-2-arachidonoyl-GPI (18:0/20:4)	X100000616	Finngen_CAVS	500348	rs7241918	0.317831	0.0469127	1.24456e-11
1-stearoyl-2-arachidonoyl-GPI (18:0/20:4)	X100000616	Finngen_CAVS	500348	rs77960347	0.316559	0.0430017	1.81789e-13
1-stearoyl-2-arachidonoyl-GPI (18:0/20:4)	X100000616	Finngen_CAVS	500348	rs964184	0.30933	0.0585184	1.24998e-07
1-stearoyl-2-arachidonoyl-GPI (18:0/20:4)	X100000616	Finngen_CAVS	500348	All	0.301043	0.0469328	1.41431e-10
homocitrulline	X100000963	Finngen_CAVS	500348	rs11667586	-0.122096	0.0478948	0.0107955
homocitrulline	X100000963	Finngen_CAVS	500348	rs200399858	-0.119066	0.0433061	0.00597023
homocitrulline	X100000963	Finngen_CAVS	500348	rs4390625	-0.131168	0.0412845	0.00148723
homocitrulline	X100000963	Finngen_CAVS	500348	rs8101881	-0.106867	0.0583286	0.0669283
homocitrulline	X100000963	Finngen_CAVS	500348	All	-0.12168	0.0402716	0.0025154
1-stearoyl-GPE (18:0)	X100001461	Finngen_CAVS	500348	rs139097404	0.164422	0.0423056	0.000101688
1-stearoyl-GPE (18:0)	X100001461	Finngen_CAVS	500348	rs35853021	0.136825	0.0553882	0.0135004
1-stearoyl-GPE (18:0)	X100001461	Finngen_CAVS	500348	rs438811	0.177017	0.0441064	5.98473e-05
1-stearoyl-GPE (18:0)	X100001461	Finngen_CAVS	500348	rs633695	0.16676	0.0483359	0.000560537
1-stearoyl-GPE (18:0)	X100001461	Finngen_CAVS	500348	rs77692382	0.15621	0.0474519	0.000994905
1-stearoyl-GPE (18:0)	X100001461	Finngen_CAVS	500348	All	0.162146	0.0419696	0.000111807
1-arachidonoyl-GPC (20:4n6)*	X100001551	Finngen_CAVS	500348	rs1219550	0.177243	0.0229862	1.24991e-14
1-arachidonoyl-GPC (20:4n6)*	X100001551	Finngen_CAVS	500348	rs174566	0.241161	0.0694551	0.000516247
1-arachidonoyl-GPC (20:4n6)*	X100001551	Finngen_CAVS	500348	rs2954021	0.177087	0.0229178	1.10057e-14
1-arachidonoyl-GPC (20:4n6)*	X100001551	Finngen_CAVS	500348	rs4500751	0.181813	0.0230689	3.23978e-15
1-arachidonoyl-GPC (20:4n6)*	X100001551	Finngen_CAVS	500348	rs58542926	0.181683	0.0228533	1.8654e-15
1-arachidonoyl-GPC (20:4n6)*	X100001551	Finngen_CAVS	500348	All	0.181096	0.0226489	1.28763e-15
1-palmitoyl-GPE (16:0)	X100001567	Finngen_CAVS	500348	rs12914626	0.220886	0.0595417	0.000207453
1-palmitoyl-GPE (16:0)	X100001567	Finngen_CAVS	500348	rs190543502	0.209622	0.0514056	4.54628e-05
1-palmitoyl-GPE (16:0)	X100001567	Finngen_CAVS	500348	rs261291	0.206932	0.0721512	0.00413029
1-palmitoyl-GPE (16:0)	X100001567	Finngen_CAVS	500348	rs7515857	0.195037	0.0572489	0.000657245
1-palmitoyl-GPE (16:0)	X100001567	Finngen_CAVS	500348	All	0.208076	0.0509052	4.36e-05
1-stearoyl-2-arachidonoyl-GPC (18:0/20:4)	X100001869	Finngen_CAVS	500348	rs10897211	0.140675	0.0192231	2.51635e-13
1-stearoyl-2-arachidonoyl-GPC (18:0/20:4)	X100001869	Finngen_CAVS	500348	rs12928099	0.147627	0.0342663	1.6457e-05
1-stearoyl-2-arachidonoyl-GPC (18:0/20:4)	X100001869	Finngen_CAVS	500348	rs174564	0.228902	0.130777	0.0800627
1-stearoyl-2-arachidonoyl-GPC (18:0/20:4)	X100001869	Finngen_CAVS	500348	rs58542926	0.146756	0.0343658	1.95116e-05
1-stearoyl-2-arachidonoyl-GPC (18:0/20:4)	X100001869	Finngen_CAVS	500348	All	0.146582	0.0278566	1.42462e-07
oleoyl-linoleoyl-glycerol (18:1/18:2) [2]	X100002990	Finngen_CAVS	500348	rs13702	0.173174	0.0567542	0.00227849
oleoyl-linoleoyl-glycerol (18:1/18:2) [2]	X100002990	Finngen_CAVS	500348	rs4665710	0.170202	0.0575922	0.00312375
oleoyl-linoleoyl-glycerol (18:1/18:2) [2]	X100002990	Finngen_CAVS	500348	rs7555577	0.201796	0.0581636	0.000521515
oleoyl-linoleoyl-glycerol (18:1/18:2) [2]	X100002990	Finngen_CAVS	500348	rs964184	0.16091	0.0830344	0.0526387
oleoyl-linoleoyl-glycerol (18:1/18:2) [2]	X100002990	Finngen_CAVS	500348	All	0.178671	0.0533866	0.000817703
1-stearoyl-2-arachidonoyl-GPE (18:0/20:4)	X100008977	Finngen_CAVS	500348	rs1077834	0.133463	0.0360065	0.000210017
1-stearoyl-2-arachidonoyl-GPE (18:0/20:4)	X100008977	Finngen_CAVS	500348	rs13081352	0.118762	0.0264204	6.95416e-06
1-stearoyl-2-arachidonoyl-GPE (18:0/20:4)	X100008977	Finngen_CAVS	500348	rs1532085	0.12968	0.0401877	0.00125159
1-stearoyl-2-arachidonoyl-GPE (18:0/20:4)	X100008977	Finngen_CAVS	500348	rs5117	0.126738	0.0276588	4.60099e-06
1-stearoyl-2-arachidonoyl-GPE (18:0/20:4)	X100008977	Finngen_CAVS	500348	rs964184	0.111181	0.0273457	4.78802e-05
1-stearoyl-2-arachidonoyl-GPE (18:0/20:4)	X100008977	Finngen_CAVS	500348	All	0.122647	0.0261679	2.77328e-06
1-palmitoyl-2-arachidonoyl-GPE (16:0/20:4)*	X100008990	Finngen_CAVS	500348	rs13081352	0.101353	0.0243097	3.05621e-05
1-palmitoyl-2-arachidonoyl-GPE (16:0/20:4)*	X100008990	Finngen_CAVS	500348	rs1532085	0.107409	0.0368182	0.00353088
1-palmitoyl-2-arachidonoyl-GPE (16:0/20:4)*	X100008990	Finngen_CAVS	500348	rs2070895	0.114473	0.0325862	0.000443169
1-palmitoyl-2-arachidonoyl-GPE (16:0/20:4)*	X100008990	Finngen_CAVS	500348	rs483082	0.107208	0.0248904	1.65329e-05
1-palmitoyl-2-arachidonoyl-GPE (16:0/20:4)*	X100008990	Finngen_CAVS	500348	rs7930786	0.0988371	0.0245795	5.79216e-05
1-palmitoyl-2-arachidonoyl-GPE (16:0/20:4)*	X100008990	Finngen_CAVS	500348	All	0.10484	0.0241309	1.39499e-05
1-palmitoyl-2-docosahexaenoyl-GPE (16:0/22:6)*	X100008991	Finngen_CAVS	500348	rs12914626	0.111155	0.0376965	0.00319145
1-palmitoyl-2-docosahexaenoyl-GPE (16:0/22:6)*	X100008991	Finngen_CAVS	500348	rs1560390	0.111073	0.0352647	0.00163438
1-palmitoyl-2-docosahexaenoyl-GPE (16:0/22:6)*	X100008991	Finngen_CAVS	500348	rs261291	0.148778	0.0581898	0.0105648
1-palmitoyl-2-docosahexaenoyl-GPE (16:0/22:6)*	X100008991	Finngen_CAVS	500348	rs6976930	0.118048	0.0310438	0.000143179
1-palmitoyl-2-docosahexaenoyl-GPE (16:0/22:6)*	X100008991	Finngen_CAVS	500348	rs964184	0.100678	0.0288949	0.000493448
1-palmitoyl-2-docosahexaenoyl-GPE (16:0/22:6)*	X100008991	Finngen_CAVS	500348	All	0.113156	0.0299851	0.00016082
1-stearoyl-2-docosahexaenoyl-GPE (18:0/22:6)*	X100008992	Finngen_CAVS	500348	rs12914626	0.148907	0.0409103	0.000272795
1-stearoyl-2-docosahexaenoyl-GPE (18:0/22:6)*	X100008992	Finngen_CAVS	500348	rs1560390	0.14798	0.0379166	9.50924e-05
1-stearoyl-2-docosahexaenoyl-GPE (18:0/22:6)*	X100008992	Finngen_CAVS	500348	rs157581	0.159777	0.0371124	1.66827e-05
1-stearoyl-2-docosahexaenoyl-GPE (18:0/22:6)*	X100008992	Finngen_CAVS	500348	rs261291	0.182623	0.059574	0.00217325
1-stearoyl-2-docosahexaenoyl-GPE (18:0/22:6)*	X100008992	Finngen_CAVS	500348	rs964184	0.132503	0.0381676	0.000517329
1-stearoyl-2-docosahexaenoyl-GPE (18:0/22:6)*	X100008992	Finngen_CAVS	500348	All	0.150684	0.0360971	2.98758e-05
1-oleoyl-2-arachidonoyl-GPE (18:1/20:4)*	X100009219	Finngen_CAVS	500348	rs1077834	0.117558	0.0332662	0.000409545
1-oleoyl-2-arachidonoyl-GPE (18:1/20:4)*	X100009219	Finngen_CAVS	500348	rs1532085	0.109509	0.0357491	0.00218942
1-oleoyl-2-arachidonoyl-GPE (18:1/20:4)*	X100009219	Finngen_CAVS	500348	rs59007384	0.114652	0.0262678	1.27271e-05
1-oleoyl-2-arachidonoyl-GPE (18:1/20:4)*	X100009219	Finngen_CAVS	500348	rs6878680	0.111178	0.0261696	2.15347e-05
1-oleoyl-2-arachidonoyl-GPE (18:1/20:4)*	X100009219	Finngen_CAVS	500348	rs7930786	0.104164	0.0266296	9.16975e-05
1-oleoyl-2-arachidonoyl-GPE (18:1/20:4)*	X100009219	Finngen_CAVS	500348	All	0.111112	0.0258076	1.66686e-05
linoleoyl-arachidonoyl-glycerol (18:2/20:4) [2]*	X100010923	Finngen_CAVS	500348	rs1651059	0.234776	0.078124	0.00265432
linoleoyl-arachidonoyl-glycerol (18:2/20:4) [2]*	X100010923	Finngen_CAVS	500348	rs174564	0.101067	0.0828988	0.222782
linoleoyl-arachidonoyl-glycerol (18:2/20:4) [2]*	X100010923	Finngen_CAVS	500348	rs483082	0.281903	0.0376866	7.42176e-14
linoleoyl-arachidonoyl-glycerol (18:2/20:4) [2]*	X100010923	Finngen_CAVS	500348	rs58542926	0.249311	0.075522	0.000962826
linoleoyl-arachidonoyl-glycerol (18:2/20:4) [2]*	X100010923	Finngen_CAVS	500348	All	0.239589	0.0627671	0.000135026
1-palmitoyl-2-oleoyl-GPE (16:0/18:1)	X1526	Finngen_CAVS	500348	rs10468017	0.111258	0.0536314	0.0380331
1-palmitoyl-2-oleoyl-GPE (16:0/18:1)	X1526	Finngen_CAVS	500348	rs11586345	0.108348	0.0342221	0.00154532
1-palmitoyl-2-oleoyl-GPE (16:0/18:1)	X1526	Finngen_CAVS	500348	rs12638256	0.114792	0.0351012	0.00107429
1-palmitoyl-2-oleoyl-GPE (16:0/18:1)	X1526	Finngen_CAVS	500348	rs633695	0.110918	0.0394322	0.00490985
1-palmitoyl-2-oleoyl-GPE (16:0/18:1)	X1526	Finngen_CAVS	500348	All	0.11132	0.0336065	0.000924793
1-palmitoyl-2-linoleoyl-GPC (16:0/18:2)	X1537	Finngen_CAVS	500348	rs1168041	-0.317764	0.0565229	1.88905e-08
1-palmitoyl-2-linoleoyl-GPC (16:0/18:2)	X1537	Finngen_CAVS	500348	rs173539	-0.301019	0.083624	0.000318621
1-palmitoyl-2-linoleoyl-GPC (16:0/18:2)	X1537	Finngen_CAVS	500348	rs174564	-0.075696	0.0872761	0.385768
1-palmitoyl-2-linoleoyl-GPC (16:0/18:2)	X1537	Finngen_CAVS	500348	rs4500751	-0.292734	0.0922324	0.00150418
1-palmitoyl-2-linoleoyl-GPC (16:0/18:2)	X1537	Finngen_CAVS	500348	All	-0.285746	0.0735477	0.000102254

[truncated: 20 more sheets: ST10, ST11, ST12, ST13, ST14, ST15, ST16, ST17, ST18, ST19, ST20, ST21, ST 22, ST 23, ST 24, ST 25, ST 26, ST 27, ST 28, ST 29]
